# Supplementary material for: ﻿Five new species of Synagelides Strand, 1906 from China (Araneae, Salticidae)
Source: Zookeys. 2022 May 19;1102:59–82. doi: 10.3897/zookeys.1102.76800 (PMC9848945; doi:10.3897/zookeys.1102.76800)
Supplement: XML Treatment for Synagelides emangou [file zookeys.1102.76800-treatment1.xml]

<!DOCTYPE tp:taxon-treatment
  PUBLIC "-//TaxonX//DTD Taxonomic Treatment Publishing DTD v0 20100105//EN" "tax-treatment-NSO.dtd">
<tp:taxon-treatment xmlns:tp="http://www.plazi.org/taxpub"><tp:treatment-meta><kwd-group><label>Taxon classification</label><kwd>
                  <named-content content-type="kingdom">Animalia</named-content>
                </kwd><kwd>
                  <named-content content-type="order">Araneae</named-content>
                </kwd><kwd>
                  <named-content content-type="family">Salticidae</named-content>
                </kwd></kwd-group><mixed-citation publication-type="journal"><person-group><name><surname>Liu</surname><given-names>Ke-ke</given-names></name><name><surname>Zhao</surname><given-names>Zi-Yi</given-names></name><name><surname>Xiao</surname><given-names>Yong-hong</given-names></name><name><surname>Peng</surname><given-names>Xian-Jin</given-names></name></person-group><article-title>﻿Five new species of <italic><tp:taxon-name><tp:taxon-name-part taxon-name-part-type="genus" reg="Synagelides">Synagelides</tp:taxon-name-part></tp:taxon-name></italic> Strand, 1906 from China (<tp:taxon-name><tp:taxon-name-part taxon-name-part-type="order">Araneae</tp:taxon-name-part></tp:taxon-name>, <tp:taxon-name><tp:taxon-name-part taxon-name-part-type="family">Salticidae</tp:taxon-name-part></tp:taxon-name>)</article-title><source>Zookeys</source><day>19</day><month>05</month><year>2022</year><volume>1102</volume><fpage>59</fpage><lpage>82</lpage><pub-id pub-id-type="doi">10.3897/zookeys.1102.76800</pub-id></mixed-citation></tp:treatment-meta><tp:nomenclature><label>﻿</label><tp:taxon-name>
                <object-id xmlns:xlink="http://www.w3.org/1999/xlink" content-type="arpha" xlink:type="simple">556D4682-E121-5682-879F-1D76D9539129</object-id>
                <tp:taxon-name-part taxon-name-part-type="genus" reg="Synagelides">Synagelides</tp:taxon-name-part>
                <tp:taxon-name-part taxon-name-part-type="species" reg="emangou">emangou</tp:taxon-name-part>
                <object-id xmlns:xlink="http://www.w3.org/1999/xlink" content-type="zoobank" xlink:type="simple">http://zoobank.org/CCBBBC83-FE2D-4FCD-9EF8-52CF934B8B17</object-id>
              </tp:taxon-name><tp:taxon-authority>Liu</tp:taxon-authority><tp:taxon-status xmlns:xlink="http://www.w3.org/1999/xlink" xlink:type="simple">sp. nov.</tp:taxon-status><xref ref-type="fig" rid="F1">Figs 1</xref><xref ref-type="fig" rid="F2">, 2</xref><xref ref-type="fig" rid="F3">, 3</xref></tp:nomenclature><tp:treatment-sec sec-type="material" id="SECID0ERNAC"><title>Material examined.</title><p><bold><italic>Holotype</italic></bold> ♂, <named-content xmlns:xlink="http://www.w3.org/1999/xlink" content-type="dwc:verbatimCoordinates" xlink:type="simple"><named-content content-type="geo-json" specific-use="{&#34;type&#34;:&#34;Point&#34;,&#34;coordinates&#34;:[104.423767,33.956528]}" id="NCID0E6NAC" xlink:type="simple">33°57'23.50"N, 104°25'25.56"E</named-content></named-content>, 1795 m, near parking lot, Emangou Scenic Area, Lugangtou Village, Xinchengzi Town, Tanchang County, Longnan City, Gansu Province, China, 28 July 2021, K. Liu, Y. Ying &amp; C. Xu. <bold><italic>Paratype</italic></bold> 2 ♂, 1 ♀, the same data as holotype.</p></tp:treatment-sec><tp:treatment-sec sec-type="etymology" id="SECID0EHOAC"><title>Etymology.</title><p>The name is taken from the type locality, Emangou Scenic Area; noun in apposition.</p></tp:treatment-sec><tp:treatment-sec sec-type="diagnosis" id="SECID0EMOAC"><title>Diagnosis.</title><p>The males of this species are similar to males of <italic><tp:taxon-name><tp:taxon-name-part taxon-name-part-type="genus" reg="Synagelides">Synagelides</tp:taxon-name-part><tp:taxon-name-part taxon-name-part-type="species" reg="zhaoi">zhaoi</tp:taxon-name-part></tp:taxon-name></italic> Peng, Li &amp; Chen, 2003 (see <xref ref-type="bibr" rid="B9">Peng et al. 2003</xref>: 249, figs 2–5) in having a thick ventral femoral apophysis in retrolateral view and a golf-club-shaped embolus in ventral view, but differs from it in having (Figs <xref ref-type="fig" rid="F1">1C–H</xref>, <xref ref-type="fig" rid="F2">2</xref>) a triangular tibia (vs saddle-shaped), a forcipate retrolateral tibial apophysis (vs short and horn-shaped), the broad postero-prolateral cymbial apophysis (vs relatively narrow), a C-shaped terminal apophysis (vs S-shaped), and the mastoid tegular in retrolateral view (vs S-shaped). The female resembles <italic><tp:taxon-name><tp:taxon-name-part taxon-name-part-type="genus" reg="Synagelides">S.</tp:taxon-name-part><tp:taxon-name-part taxon-name-part-type="species" reg="zhaoi">zhaoi</tp:taxon-name-part></tp:taxon-name></italic> (see <xref ref-type="bibr" rid="B9">Peng et al. 2003</xref>: 249, figs 6, 7) in having a nose-shaped median septum and the C-shaped atrial rims, but it can be easily recognized by (Fig. <xref ref-type="fig" rid="F3">3C, D</xref>) the relatively broad, tube-shaped copulatory ducts (vs slender) and the swollen spermathecae (vs relatively thin).</p><fig id="F1" position="float" orientation="portrait"><object-id xmlns:xlink="http://www.w3.org/1999/xlink" content-type="doi" xlink:type="simple">10.3897/zookeys.1102.76800.figure1</object-id><object-id xmlns:xlink="http://www.w3.org/1999/xlink" content-type="arpha" xlink:type="simple">02BF63BE-6B77-552D-8FD7-2ADBF59082A2</object-id><label>Figure 1.</label><caption><p><italic><tp:taxon-name><tp:taxon-name-part taxon-name-part-type="genus" reg="Synagelides">Synagelides</tp:taxon-name-part><tp:taxon-name-part taxon-name-part-type="species" reg="emangou">emangou</tp:taxon-name-part></tp:taxon-name></italic> sp. nov., holotype male <bold>A</bold> habitus, dorsal view <bold>B</bold> same, ventral view <bold>C</bold> palp, prolateral view <bold>D</bold> same, ventral view <bold>E</bold> same, retrolateral view <bold>F</bold> same, detail of ventral femoral apophysis, retrolateral view <bold>G</bold> same, retrolateral view, slightly dorsal <bold>H</bold> same, dorsal view. Abbreviations: <abbrev xmlns:xlink="http://www.w3.org/1999/xlink" xlink:title="dorso-prolateral tibial apophysis" id="ABBRID0EABAE" xlink:type="simple">DTA</abbrev> – dorso-prolateral tibial apophysis, <abbrev xmlns:xlink="http://www.w3.org/1999/xlink" xlink:title="embolus" id="ABBRID0EEBAE" xlink:type="simple">Em</abbrev> – embolus, <abbrev xmlns:xlink="http://www.w3.org/1999/xlink" xlink:title="postero-prolateral cymbial apophysis" id="ABBRID0EIBAE" xlink:type="simple">PCA</abbrev> – postero-prolateral cymbial apophysis, <abbrev xmlns:xlink="http://www.w3.org/1999/xlink" xlink:title="postero-retrolateral cymbial apophysis" id="ABBRID0EMBAE" xlink:type="simple">RCA</abbrev> – postero-retrolateral cymbial apophysis, <abbrev xmlns:xlink="http://www.w3.org/1999/xlink" xlink:title="retrolateral tibial apophysis" id="ABBRID0EQBAE" xlink:type="simple">RTA</abbrev> – retrolateral tibial apophysis, <abbrev xmlns:xlink="http://www.w3.org/1999/xlink" xlink:title="sperm duct" id="ABBRID0EUBAE" xlink:type="simple">SD</abbrev> – sperm duct, <abbrev xmlns:xlink="http://www.w3.org/1999/xlink" xlink:title="terminal apophysis" id="ABBRID0EYBAE" xlink:type="simple">TA</abbrev> – terminal apophysis, <abbrev xmlns:xlink="http://www.w3.org/1999/xlink" xlink:title="ventral femoral apophysis" id="ABBRID0E3BAE" xlink:type="simple">VFA</abbrev> – ventral femoral apophysis. Scale bars: 0.2 mm (<bold>A, B</bold>); 0.05 mm (<bold>C–E, G, H</bold>); 0.1 mm (<bold>F</bold>).</p></caption><graphic xmlns:xlink="http://www.w3.org/1999/xlink" xlink:href="zookeys-1102-059_article-76800__-g001.jpg" position="float" orientation="portrait" xlink:type="simple" id="oo_686161.jpg"><uri content-type="original_file" xlink:type="simple">https://binary.pensoft.net/fig/686161</uri></graphic></fig><fig id="F2" position="float" orientation="portrait"><object-id xmlns:xlink="http://www.w3.org/1999/xlink" content-type="doi" xlink:type="simple">10.3897/zookeys.1102.76800.figure2</object-id><object-id xmlns:xlink="http://www.w3.org/1999/xlink" content-type="arpha" xlink:type="simple">9E40339A-12F9-5C8A-A2FB-9B12CF443766</object-id><label>Figure 2.</label><caption><p><italic><tp:taxon-name><tp:taxon-name-part taxon-name-part-type="genus" reg="Synagelides">Synagelides</tp:taxon-name-part><tp:taxon-name-part taxon-name-part-type="species" reg="emangou">emangou</tp:taxon-name-part></tp:taxon-name></italic> sp. nov., SEMs of male paratype <bold>A</bold> palp, ventral view, slightly frontal <bold>B</bold> same, detail of terminal apophysis and embolus, ventral view, slightly frontal <bold>C</bold> same, retrolateral view <bold>D</bold> same, detail of retrolateral tibial apophysis, retrolateral view <bold>E</bold> same, detail of terminal apophysis and embolus, retrolateral view <bold>F</bold> same, detail of terminal apophysis and embolus, retrolateral view <bold>G</bold> same, dorsal view <bold>H</bold> same, detail of postero-prolateral cymbial apophysis, dorsal view. Abbreviations: <abbrev xmlns:xlink="http://www.w3.org/1999/xlink" xlink:title="dorso-prolateral tibial apophysis" id="ABBRID0EODAE" xlink:type="simple">DTA</abbrev> – dorso-prolateral tibial apophysis, <abbrev xmlns:xlink="http://www.w3.org/1999/xlink" xlink:title="embolus" id="ABBRID0ESDAE" xlink:type="simple">Em</abbrev> – embolus, <abbrev xmlns:xlink="http://www.w3.org/1999/xlink" xlink:title="postero-prolateral cymbial apophysis" id="ABBRID0EWDAE" xlink:type="simple">PCA</abbrev> – postero-prolateral cymbial apophysis, <abbrev xmlns:xlink="http://www.w3.org/1999/xlink" xlink:title="postero-retrolateral cymbial apophysis" id="ABBRID0E1DAE" xlink:type="simple">RCA</abbrev> – postero-retrolateral cymbial apophysis, <abbrev xmlns:xlink="http://www.w3.org/1999/xlink" xlink:title="retrolateral tibial apophysis" id="ABBRID0E5DAE" xlink:type="simple">RTA</abbrev> – retrolateral tibial apophysis, <abbrev xmlns:xlink="http://www.w3.org/1999/xlink" xlink:title="scale-like serrations" id="ABBRID0ECEAE" xlink:type="simple">SS</abbrev> – scale-like serrations, <abbrev xmlns:xlink="http://www.w3.org/1999/xlink" xlink:title="terminal apophysis" id="ABBRID0EGEAE" xlink:type="simple">TA</abbrev> – terminal apophysis.</p></caption><graphic xmlns:xlink="http://www.w3.org/1999/xlink" xlink:href="zookeys-1102-059_article-76800__-g002.jpg" position="float" orientation="portrait" xlink:type="simple" id="oo_686162.jpg"><uri content-type="original_file" xlink:type="simple">https://binary.pensoft.net/fig/686162</uri></graphic></fig><fig id="F3" position="float" orientation="portrait"><object-id xmlns:xlink="http://www.w3.org/1999/xlink" content-type="doi" xlink:type="simple">10.3897/zookeys.1102.76800.figure3</object-id><object-id xmlns:xlink="http://www.w3.org/1999/xlink" content-type="arpha" xlink:type="simple">C3E28208-2D4D-5D9B-941B-7B617353FE5B</object-id><label>Figure 3.</label><caption><p><italic><tp:taxon-name><tp:taxon-name-part taxon-name-part-type="genus" reg="Synagelides">Synagelides</tp:taxon-name-part><tp:taxon-name-part taxon-name-part-type="species" reg="emangou">emangou</tp:taxon-name-part></tp:taxon-name></italic> sp. nov., female paratype <bold>A</bold> habitus, dorsal view <bold>B</bold> same, ventral view <bold>C</bold> epigyne, ventral view <bold>D</bold> same, dorsal view. Abbreviations: <abbrev xmlns:xlink="http://www.w3.org/1999/xlink" xlink:title="atrial rim" id="ABBRID0EKFAE" xlink:type="simple">AR</abbrev> – atrial rim, At – atrium, <abbrev xmlns:xlink="http://www.w3.org/1999/xlink" xlink:title="copulatory duct" id="ABBRID0EOFAE" xlink:type="simple">CD</abbrev> – copulatory duct, <abbrev xmlns:xlink="http://www.w3.org/1999/xlink" xlink:title="copulatory opening" id="ABBRID0ESFAE" xlink:type="simple">CO</abbrev> – copulatory opening, <abbrev xmlns:xlink="http://www.w3.org/1999/xlink" xlink:title="epigynal hood" id="ABBRID0EWFAE" xlink:type="simple">EH</abbrev> – epigynal hood, <abbrev xmlns:xlink="http://www.w3.org/1999/xlink" xlink:title="fertilization duct" id="ABBRID0E1FAE" xlink:type="simple">FD</abbrev> – fertilization duct, <abbrev xmlns:xlink="http://www.w3.org/1999/xlink" xlink:title="glandular appendages" id="ABBRID0E5FAE" xlink:type="simple">GA</abbrev> – glandular appendages, <abbrev xmlns:xlink="http://www.w3.org/1999/xlink" xlink:title="median septum" id="ABBRID0ECGAE" xlink:type="simple">MS</abbrev> – median septum, <abbrev xmlns:xlink="http://www.w3.org/1999/xlink" xlink:title="spermatheca" id="ABBRID0EGGAE" xlink:type="simple">Spe</abbrev> – spermatheca. Scale bars: 0.2 mm (<bold>A, B</bold>); 0.05 mm (<bold>C, D</bold>).</p></caption><graphic xmlns:xlink="http://www.w3.org/1999/xlink" xlink:href="zookeys-1102-059_article-76800__-g003.jpg" position="float" orientation="portrait" xlink:type="simple" id="oo_686163.jpg"><uri content-type="original_file" xlink:type="simple">https://binary.pensoft.net/fig/686163</uri></graphic></fig></tp:treatment-sec><tp:treatment-sec sec-type="description" id="SECID0ETGAE"><title>Description.</title><p><bold>Male</bold> (holotype, sp7-20210728-1, red label). <bold><italic>Habitus</italic></bold> as in Fig. <xref ref-type="fig" rid="F1">1A, B</xref>. Total length 3.59. Carapace 1.70 long, 1.23 wide. Eye sizes and interdistances: <abbrev xmlns:xlink="http://www.w3.org/1999/xlink" xlink:title="anterior median eye" id="ABBRID0ECHAE" xlink:type="simple">AME</abbrev> 0.31; <abbrev xmlns:xlink="http://www.w3.org/1999/xlink" xlink:title="anterior lateral eye" id="ABBRID0EGHAE" xlink:type="simple">ALE</abbrev> 0.15; <abbrev xmlns:xlink="http://www.w3.org/1999/xlink" xlink:title="posterior median eye" id="ABBRID0EKHAE" xlink:type="simple">PME</abbrev> 0.09; <abbrev xmlns:xlink="http://www.w3.org/1999/xlink" xlink:title="posterior lateral eye" id="ABBRID0EOHAE" xlink:type="simple">PLE</abbrev> 0.16; <abbrev xmlns:xlink="http://www.w3.org/1999/xlink" xlink:title="anterior median eye" id="ABBRID0ESHAE" xlink:type="simple">AME</abbrev>–<abbrev xmlns:xlink="http://www.w3.org/1999/xlink" xlink:title="anterior median eye" id="ABBRID0EWHAE" xlink:type="simple">AME</abbrev> 0.08; <abbrev xmlns:xlink="http://www.w3.org/1999/xlink" xlink:title="anterior median eye" id="ABBRID0E1HAE" xlink:type="simple">AME</abbrev>–<abbrev xmlns:xlink="http://www.w3.org/1999/xlink" xlink:title="anterior lateral eye" id="ABBRID0E5HAE" xlink:type="simple">ALE</abbrev> 0.08; <abbrev xmlns:xlink="http://www.w3.org/1999/xlink" xlink:title="posterior median eye" id="ABBRID0ECIAE" xlink:type="simple">PME</abbrev>–<abbrev xmlns:xlink="http://www.w3.org/1999/xlink" xlink:title="posterior median eye" id="ABBRID0EGIAE" xlink:type="simple">PME</abbrev> 0.90; <abbrev xmlns:xlink="http://www.w3.org/1999/xlink" xlink:title="anterior lateral eye" id="ABBRID0EKIAE" xlink:type="simple">ALE</abbrev>–<abbrev xmlns:xlink="http://www.w3.org/1999/xlink" xlink:title="anterior lateral eye" id="ABBRID0EOIAE" xlink:type="simple">ALE</abbrev> 1.09; <abbrev xmlns:xlink="http://www.w3.org/1999/xlink" xlink:title="posterior median eye" id="ABBRID0ESIAE" xlink:type="simple">PME</abbrev>–<abbrev xmlns:xlink="http://www.w3.org/1999/xlink" xlink:title="posterior lateral eye" id="ABBRID0EWIAE" xlink:type="simple">PLE</abbrev> 0.36; <abbrev xmlns:xlink="http://www.w3.org/1999/xlink" xlink:title="posterior lateral eye" id="ABBRID0E1IAE" xlink:type="simple">PLE</abbrev>–<abbrev xmlns:xlink="http://www.w3.org/1999/xlink" xlink:title="posterior lateral eye" id="ABBRID0E5IAE" xlink:type="simple">PLE</abbrev> 1.00; <abbrev xmlns:xlink="http://www.w3.org/1999/xlink" xlink:title="anterior lateral eye" id="ABBRID0ECJAE" xlink:type="simple">ALE</abbrev>–<abbrev xmlns:xlink="http://www.w3.org/1999/xlink" xlink:title="posterior lateral eye" id="ABBRID0EGJAE" xlink:type="simple">PLE</abbrev> 0.80; <abbrev xmlns:xlink="http://www.w3.org/1999/xlink" xlink:title="anterior median eye" id="ABBRID0EKJAE" xlink:type="simple">AME</abbrev>–<abbrev xmlns:xlink="http://www.w3.org/1999/xlink" xlink:title="posterior median eye" id="ABBRID0EOJAE" xlink:type="simple">PME</abbrev> 0.46; <abbrev xmlns:xlink="http://www.w3.org/1999/xlink" xlink:title="anterior median eye" id="ABBRID0ESJAE" xlink:type="simple">AME</abbrev>–<abbrev xmlns:xlink="http://www.w3.org/1999/xlink" xlink:title="posterior lateral eye" id="ABBRID0EWJAE" xlink:type="simple">PLE</abbrev> 0.91. <abbrev xmlns:xlink="http://www.w3.org/1999/xlink" xlink:title="median ocular area" id="ABBRID0E1JAE" xlink:type="simple">MOA</abbrev>: 0.66 long; 0.66 anterior width, 1.02 posterior width. Fovea (Fig. <xref ref-type="fig" rid="F1">1A</xref>) round, hollowed. Chelicerae (Fig. <xref ref-type="fig" rid="F1">1B</xref>) with two promarginal teeth (proximal larger) and one large laminar retromarginal teeth. Sternum (Fig. <xref ref-type="fig" rid="F1">1B</xref>) shield-shaped, longer than wide, posterior end arch-shaped, smooth. Leg measurements: I 4.2 (1.29, 1.03, 1.05, 0.45, 0.38); II 2.62 (0.85, 0.41, 0.54, 0.55, 0.27); III 2.52 (0.74, 0.44, 0.58, 0.52, 0.24); IV 3.89 (1.13, 0.53, 0.95, 0.9, 0.38). Femur width: I 0.50; II 0.26; III 0.27; IV 0.35. Leg spination (Fig. <xref ref-type="fig" rid="F1">1A, B</xref>): I <abbrev xmlns:xlink="http://www.w3.org/1999/xlink" xlink:title="tibia" id="ABBRID0EOKAE" xlink:type="simple">ti</abbrev><abbrev xmlns:xlink="http://www.w3.org/1999/xlink" xlink:title="proventral" id="ABBRID0ESKAE" xlink:type="simple">pv</abbrev> 1-2-1, <abbrev xmlns:xlink="http://www.w3.org/1999/xlink" xlink:title="retroventral" id="ABBRID0EWKAE" xlink:type="simple">rv</abbrev> 1-2-1; Met <abbrev xmlns:xlink="http://www.w3.org/1999/xlink" xlink:title="proventral" id="ABBRID0E1KAE" xlink:type="simple">pv</abbrev> 0-1-1, <abbrev xmlns:xlink="http://www.w3.org/1999/xlink" xlink:title="retroventral" id="ABBRID0E5KAE" xlink:type="simple">rv</abbrev> 0-1-1. Pedicel 0.11. Abdomen 1.80 long, 1.25 wide.</p><p><bold><italic>Coloration</italic></bold> (Fig. <xref ref-type="fig" rid="F1">1A, B</xref>). Carapace reddish brown, anterior part darker than posterior, posteriorly with radial grooves and 14–16 rows of short, white setae. Endites yellow, mottled. Labium dark yellow-brown, anteriorly with a single row of strong setae. Sternum, yellow-brown, mottled, with dark brown mottled stripes around margin. Legs: trochanter I yellow-brown, trochanters II–IV yellow, with dark brown stripe; femur I dark yellow-brown, femora II–IV yellow, with distinct prolateral and retrolateral dark brown stripes; patellae, tibiae, and metatarsi yellow, with dark brown lateral stripes; tarsi yellowish, proximal part darker than distal. Abdomen yellow to dark brown, anterior part yellow, mottled, posterior part dark brown with four paler chevron-shaped stripes medially; venter with a U-shaped dark yellow-brown marking postero-medially. Spinnerets yellowish brown, mottled.</p><p><bold><italic>Palp</italic></bold> (Figs <xref ref-type="fig" rid="F1">1C–H</xref>, <xref ref-type="fig" rid="F2">2</xref>). Femur with a thick, strong tooth-like ventral apophysis. Patella swollen, with a ratio of ca 1.85 between its length and width. Tibia small and narrow with a forcipate stubby retrolateral apophysis, less than 1/2 length of cymbium, with numerous scale-like serrations on apical surface. Cymbium bullet-shaped in dorsal view, with a strong sclerotized postero-retrolateral and a long strong postero-prolateral apophysis. Tegulum broad, C-shaped in ventral view, with a clear mastoid apophysis in retrolateral view. Terminal apophysis arising from antero-retrolateral part of tegulum, strongly sclerotized, C-shaped in retrolateral view, with abundant little scale-like serrations on surface. Embolus golf-club-shaped in ventral view, longer than terminal apophysis, with very broad basal part and whip-shaped apical part.</p><p><bold>Female</bold> (paratype, sp7-20210728-1, yellow label). <bold><italic>Habitus</italic></bold> as in Fig. <xref ref-type="fig" rid="F3">3A, B</xref>. As in male, except as noted. Total length 3.79. Carapace 1.51 long, 1.16 wide. Eye sizes and interdistances: <abbrev xmlns:xlink="http://www.w3.org/1999/xlink" xlink:title="anterior median eye" id="ABBRID0EHMAE" xlink:type="simple">AME</abbrev> 0.31; <abbrev xmlns:xlink="http://www.w3.org/1999/xlink" xlink:title="anterior lateral eye" id="ABBRID0ELMAE" xlink:type="simple">ALE</abbrev> 0.18; <abbrev xmlns:xlink="http://www.w3.org/1999/xlink" xlink:title="posterior median eye" id="ABBRID0EPMAE" xlink:type="simple">PME</abbrev> 0.06; <abbrev xmlns:xlink="http://www.w3.org/1999/xlink" xlink:title="posterior lateral eye" id="ABBRID0ETMAE" xlink:type="simple">PLE</abbrev> 0.21; <abbrev xmlns:xlink="http://www.w3.org/1999/xlink" xlink:title="anterior median eye" id="ABBRID0EXMAE" xlink:type="simple">AME</abbrev>–<abbrev xmlns:xlink="http://www.w3.org/1999/xlink" xlink:title="anterior median eye" id="ABBRID0E2MAE" xlink:type="simple">AME</abbrev> 0.05; <abbrev xmlns:xlink="http://www.w3.org/1999/xlink" xlink:title="anterior median eye" id="ABBRID0E6MAE" xlink:type="simple">AME</abbrev>–<abbrev xmlns:xlink="http://www.w3.org/1999/xlink" xlink:title="anterior lateral eye" id="ABBRID0EDNAE" xlink:type="simple">ALE</abbrev> 0.08; <abbrev xmlns:xlink="http://www.w3.org/1999/xlink" xlink:title="posterior median eye" id="ABBRID0EHNAE" xlink:type="simple">PME</abbrev>–<abbrev xmlns:xlink="http://www.w3.org/1999/xlink" xlink:title="posterior median eye" id="ABBRID0ELNAE" xlink:type="simple">PME</abbrev> 0.83; <abbrev xmlns:xlink="http://www.w3.org/1999/xlink" xlink:title="anterior lateral eye" id="ABBRID0EPNAE" xlink:type="simple">ALE</abbrev>–<abbrev xmlns:xlink="http://www.w3.org/1999/xlink" xlink:title="anterior lateral eye" id="ABBRID0ETNAE" xlink:type="simple">ALE</abbrev> 1.02; <abbrev xmlns:xlink="http://www.w3.org/1999/xlink" xlink:title="posterior median eye" id="ABBRID0EXNAE" xlink:type="simple">PME</abbrev>–<abbrev xmlns:xlink="http://www.w3.org/1999/xlink" xlink:title="posterior lateral eye" id="ABBRID0E2NAE" xlink:type="simple">PLE</abbrev> 0.32; <abbrev xmlns:xlink="http://www.w3.org/1999/xlink" xlink:title="posterior lateral eye" id="ABBRID0E6NAE" xlink:type="simple">PLE</abbrev>–<abbrev xmlns:xlink="http://www.w3.org/1999/xlink" xlink:title="posterior lateral eye" id="ABBRID0EDOAE" xlink:type="simple">PLE</abbrev> 1.00; <abbrev xmlns:xlink="http://www.w3.org/1999/xlink" xlink:title="anterior lateral eye" id="ABBRID0EHOAE" xlink:type="simple">ALE</abbrev>–<abbrev xmlns:xlink="http://www.w3.org/1999/xlink" xlink:title="posterior lateral eye" id="ABBRID0ELOAE" xlink:type="simple">PLE</abbrev> 0.67; <abbrev xmlns:xlink="http://www.w3.org/1999/xlink" xlink:title="anterior median eye" id="ABBRID0EPOAE" xlink:type="simple">AME</abbrev>–<abbrev xmlns:xlink="http://www.w3.org/1999/xlink" xlink:title="posterior median eye" id="ABBRID0ETOAE" xlink:type="simple">PME</abbrev> 0.42; <abbrev xmlns:xlink="http://www.w3.org/1999/xlink" xlink:title="anterior median eye" id="ABBRID0EXOAE" xlink:type="simple">AME</abbrev>–<abbrev xmlns:xlink="http://www.w3.org/1999/xlink" xlink:title="posterior lateral eye" id="ABBRID0E2OAE" xlink:type="simple">PLE</abbrev> 0.66. <abbrev xmlns:xlink="http://www.w3.org/1999/xlink" xlink:title="median ocular area" id="ABBRID0E6OAE" xlink:type="simple">MOA</abbrev>: 0.66 long; 0.67 anterior width, 0.93 posterior width. Chelicerae (Fig. <xref ref-type="fig" rid="F3">3B</xref>) with two promarginal teeth (slightly separated, proximal larger) and one large triangular retromarginal teeth. Sternum (Fig. <xref ref-type="fig" rid="F3">3B</xref>), posterior end triangular, relatively blunt. Leg measurements: I 3.17 (0.91, 0.76, 0.82, 0.35, 0.33); II2.3 (0.66, 0.34, 0.59, 0.37, 0.34); III 2.4 (0.71, 0.34, 0.52, 0.53, 0.3); IV 3.53 (1, 0.51, 0.89, 0.73, 0.4). Femur width: I 0.31; II 0.20; III 0.21; IV 0.21. Pedicel 0.11. Leg spination (Fig. <xref ref-type="fig" rid="F3">3A, B</xref>): I <abbrev xmlns:xlink="http://www.w3.org/1999/xlink" xlink:title="tibia" id="ABBRID0EPPAE" xlink:type="simple">ti</abbrev><abbrev xmlns:xlink="http://www.w3.org/1999/xlink" xlink:title="proventral" id="ABBRID0ETPAE" xlink:type="simple">pv</abbrev> 2-2-0, <abbrev xmlns:xlink="http://www.w3.org/1999/xlink" xlink:title="retroventral" id="ABBRID0EXPAE" xlink:type="simple">rv</abbrev> 2-2-0; Met <abbrev xmlns:xlink="http://www.w3.org/1999/xlink" xlink:title="proventral" id="ABBRID0E2PAE" xlink:type="simple">pv</abbrev> 1-0-1, <abbrev xmlns:xlink="http://www.w3.org/1999/xlink" xlink:title="retroventral" id="ABBRID0E6PAE" xlink:type="simple">rv</abbrev> 1-0-1. Pedicel 0.21. Abdomen 2.11 long, 1.44 wide.</p><p><bold><italic>Coloration</italic></bold> (Fig. <xref ref-type="fig" rid="F3">3A, B</xref>). Darker than male. Ventral abdomen with three broad longitudinal dark brown stripes, posteriorly fusing.</p><p><bold><italic>Epigyne</italic></bold> (Fig. <xref ref-type="fig" rid="F3">3C, D</xref>). Epigynal plate mask-shaped, with a nose-shaped median septum. Epigynal hood bell-shaped, arising from posterior part of median septum. Atrium relatively large, nearly covering 1/3 of epigynal field. Atrial rims C-shaped, slightly sclerotized, located at bilateral parts of epigyne. Copulatory ducts short, tube-shaped, with a slight curve posteriorly, connecting with submedial part of spermathecae. Glandular appendages very short, near the posterior copulatory ducts. Spermathecae kidney-shaped, swollen, slightly separated. Fertilization ducts relatively long, &gt;2/3 length of spermathecae, transversely extended.</p></tp:treatment-sec><tp:treatment-sec sec-type="distribution" id="SECID0EZQAE"><title>Distribution.</title><p>Known only from the type locality in Gansu Province, China (Fig. <xref ref-type="fig" rid="F13">13</xref>).</p></tp:treatment-sec><tp:treatment-sec><!--Section generated to contain objects referenced in tp:taxon-treatment.--><fig id="F13" position="float" orientation="portrait"><object-id xmlns:xlink="http://www.w3.org/1999/xlink" content-type="doi" xlink:type="simple">10.3897/zookeys.1102.76800.figure13</object-id><object-id xmlns:xlink="http://www.w3.org/1999/xlink" content-type="arpha" xlink:type="simple">106EE14B-18AB-5FBF-B39B-DA187ADDA03B</object-id><label>Figure 13.</label><caption><p>Records of <italic><tp:taxon-name><tp:taxon-name-part taxon-name-part-type="genus" reg="Synagelides">Synagelides</tp:taxon-name-part><tp:taxon-name-part taxon-name-part-type="species" reg="emangou">emangou</tp:taxon-name-part></tp:taxon-name></italic> sp. nov. from Gansu province; <italic><tp:taxon-name><tp:taxon-name-part taxon-name-part-type="genus" reg="Synagelides">S.</tp:taxon-name-part><tp:taxon-name-part taxon-name-part-type="species" reg="jinding">jinding</tp:taxon-name-part></tp:taxon-name></italic> sp. nov., <italic><tp:taxon-name><tp:taxon-name-part taxon-name-part-type="genus" reg="Synagelides">S.</tp:taxon-name-part><tp:taxon-name-part taxon-name-part-type="species" reg="serratus">serratus</tp:taxon-name-part></tp:taxon-name></italic> sp. nov., <italic><tp:taxon-name><tp:taxon-name-part taxon-name-part-type="genus" reg="Synagelides">S.</tp:taxon-name-part><tp:taxon-name-part taxon-name-part-type="species" reg="shuqiang">shuqiang</tp:taxon-name-part></tp:taxon-name></italic> sp. nov., and <italic><tp:taxon-name><tp:taxon-name-part taxon-name-part-type="genus" reg="Synagelides">S.</tp:taxon-name-part><tp:taxon-name-part taxon-name-part-type="species" reg="triangulatus">triangulatus</tp:taxon-name-part></tp:taxon-name></italic> sp. nov. from Jiangxi Province in China.</p></caption><graphic xmlns:xlink="http://www.w3.org/1999/xlink" xlink:href="zookeys-1102-059_article-76800__-g013.jpg" position="float" orientation="portrait" xlink:type="simple" id="oo_686173.jpg"><uri content-type="original_file" xlink:type="simple">https://binary.pensoft.net/fig/686173</uri></graphic></fig></tp:treatment-sec><ref-list><ref id="B9"><mixed-citation xmlns:xlink="http://www.w3.org/1999/xlink" xlink:type="simple"><person-group><name name-style="western"><surname>Peng</surname><given-names>XJ</given-names></name><name name-style="western"><surname>Li</surname><given-names>SQ</given-names></name><name name-style="western"><surname>Chen</surname><given-names>J</given-names></name></person-group> (<year>2003</year>) <article-title>Description of <italic><tp:taxon-name><tp:taxon-name-part taxon-name-part-type="genus">Synagelides</tp:taxon-name-part><tp:taxon-name-part taxon-name-part-type="species">zhaoi</tp:taxon-name-part></tp:taxon-name></italic> sp. nov. from Hubei, China (<tp:taxon-name><tp:taxon-name-part taxon-name-part-type="order">Araneae</tp:taxon-name-part></tp:taxon-name>, <tp:taxon-name><tp:taxon-name-part taxon-name-part-type="family">Salticidae</tp:taxon-name-part></tp:taxon-name>).</article-title><source>Dong Wu Fen Lei Xue Bao</source><volume>28</volume>: <fpage>249</fpage>–<lpage>251</lpage>.</mixed-citation></ref></ref-list></tp:taxon-treatment>
