# Supplementary material for: ﻿Five new species of Synagelides Strand, 1906 from China (Araneae, Salticidae)
Source: Zookeys. 2022 May 19;1102:59–82. doi: 10.3897/zookeys.1102.76800 (PMC9848945; doi:10.3897/zookeys.1102.76800)
Supplement: XML Treatment for Synagelides jinding [file zookeys.1102.76800-treatment2.xml]

<!DOCTYPE tp:taxon-treatment
  PUBLIC "-//TaxonX//DTD Taxonomic Treatment Publishing DTD v0 20100105//EN" "tax-treatment-NSO.dtd">
<tp:taxon-treatment xmlns:tp="http://www.plazi.org/taxpub"><tp:treatment-meta><kwd-group><label>Taxon classification</label><kwd>
                  <named-content content-type="kingdom">Animalia</named-content>
                </kwd><kwd>
                  <named-content content-type="order">Araneae</named-content>
                </kwd><kwd>
                  <named-content content-type="family">Salticidae</named-content>
                </kwd></kwd-group><mixed-citation publication-type="journal"><person-group><name><surname>Liu</surname><given-names>Ke-ke</given-names></name><name><surname>Zhao</surname><given-names>Zi-Yi</given-names></name><name><surname>Xiao</surname><given-names>Yong-hong</given-names></name><name><surname>Peng</surname><given-names>Xian-Jin</given-names></name></person-group><article-title>﻿Five new species of <italic><tp:taxon-name><tp:taxon-name-part taxon-name-part-type="genus" reg="Synagelides">Synagelides</tp:taxon-name-part></tp:taxon-name></italic> Strand, 1906 from China (<tp:taxon-name><tp:taxon-name-part taxon-name-part-type="order">Araneae</tp:taxon-name-part></tp:taxon-name>, <tp:taxon-name><tp:taxon-name-part taxon-name-part-type="family">Salticidae</tp:taxon-name-part></tp:taxon-name>)</article-title><source>Zookeys</source><day>19</day><month>05</month><year>2022</year><volume>1102</volume><fpage>59</fpage><lpage>82</lpage><pub-id pub-id-type="doi">10.3897/zookeys.1102.76800</pub-id></mixed-citation></tp:treatment-meta><tp:nomenclature><label>﻿</label><tp:taxon-name>
                <object-id xmlns:xlink="http://www.w3.org/1999/xlink" content-type="arpha" xlink:type="simple">3721D039-DED3-579F-B84A-005137D9E155</object-id>
                <tp:taxon-name-part taxon-name-part-type="genus" reg="Synagelides">Synagelides</tp:taxon-name-part>
                <tp:taxon-name-part taxon-name-part-type="species" reg="jinding">jinding</tp:taxon-name-part>
                <object-id xmlns:xlink="http://www.w3.org/1999/xlink" content-type="zoobank" xlink:type="simple">http://zoobank.org/5C75C451-4BB0-4602-A8CF-7DC9DC6A479C</object-id>
              </tp:taxon-name><tp:taxon-authority>Liu</tp:taxon-authority><tp:taxon-status xmlns:xlink="http://www.w3.org/1999/xlink" xlink:type="simple">sp. nov.</tp:taxon-status><xref ref-type="fig" rid="F4">Figs 4</xref><xref ref-type="fig" rid="F5">, 5</xref></tp:nomenclature><tp:treatment-sec sec-type="material" id="SECID0EVSAE"><title>Material examined.</title><p><bold><italic>Holotype</italic></bold> ♂, <named-content xmlns:xlink="http://www.w3.org/1999/xlink" content-type="dwc:verbatimCoordinates" xlink:type="simple"><named-content content-type="geo-json" specific-use="{&#34;type&#34;:&#34;Point&#34;,&#34;coordinates&#34;:[114.188203,27.445886]}" id="NCID0EDTAE" xlink:type="simple">27°26'45.19"N, 114°11'17.53"E</named-content></named-content>, 1223 m, Tupingao area, near Ropeway, Wugong Mountain National Forest Park, Taishan Town, Anfu County, Ji’an City, Jiangxi Province, China, 4 May 2021, K. Liu, Y. Ying, C. Xu &amp; Q. Xiao leg.</p></tp:treatment-sec><tp:treatment-sec sec-type="etymology" id="SECID0EITAE"><title>Etymology.</title><p>The name is taken from the famous Jinding Scenic Spot, which is very close to Tupingao area in the Wugong Mountain National Forest Park; noun in apposition.</p></tp:treatment-sec><tp:treatment-sec sec-type="diagnosis" id="SECID0ENTAE"><title>Diagnosis.</title><p>The male of this species is most similar to that of <italic><tp:taxon-name><tp:taxon-name-part taxon-name-part-type="genus" reg="Synagelides">Synagelides</tp:taxon-name-part><tp:taxon-name-part taxon-name-part-type="species" reg="annae">annae</tp:taxon-name-part></tp:taxon-name></italic> Bohdanowicz, 1979 (see <xref ref-type="bibr" rid="B1">Bohdanowicz 1979</xref>: 56, figs 14–17) in having a sharp ventral femoral apophysis, an anticlockwise spiral embolus, a C-shaped terminal apophysis with hook-shaped tip, and the mastoid tegular apophysis in retrolateral view, but differs from it in having (Figs <xref ref-type="fig" rid="F4">4C–H</xref>, <xref ref-type="fig" rid="F5">5</xref>) the posterior cymbium with a long blunt retrolateral apophysis (vs absent), the parallel retrolateral tibial apophysis together with postero-retrolateral cymbial apophysis in retrolateral view (vs. convergent) and thick clavate retrolateral tibial apophysis (vs spine-like) with many scale-like serrations (vs absent). It also resembles those seven species <italic><tp:taxon-name><tp:taxon-name-part taxon-name-part-type="genus" reg="Synagelides">S.</tp:taxon-name-part><tp:taxon-name-part taxon-name-part-type="species" reg="birmanicus">birmanicus</tp:taxon-name-part></tp:taxon-name></italic> Bohdanowicz, 1987 (see <xref ref-type="bibr" rid="B2">Bohdanowicz 1987</xref>: 84, figs 66–72), <italic><tp:taxon-name><tp:taxon-name-part taxon-name-part-type="genus" reg="Synagelides">S.</tp:taxon-name-part><tp:taxon-name-part taxon-name-part-type="species" reg="cavaleriei">cavaleriei</tp:taxon-name-part></tp:taxon-name></italic> (Schenkel, 1963) (see <xref ref-type="bibr" rid="B2">Bohdanowicz 1987</xref>: 66, figs 1, 2), <italic><tp:taxon-name><tp:taxon-name-part taxon-name-part-type="genus" reg="Synagelides">S.</tp:taxon-name-part><tp:taxon-name-part taxon-name-part-type="species" reg="gosainkundicus">gosainkundicus</tp:taxon-name-part></tp:taxon-name></italic> Bohdanowicz, 1987 (see <xref ref-type="bibr" rid="B2">Bohdanowicz 1987</xref>: 78, figs 45, 46), <italic><tp:taxon-name><tp:taxon-name-part taxon-name-part-type="genus" reg="Synagelides">S.</tp:taxon-name-part><tp:taxon-name-part taxon-name-part-type="species" reg="kosi">kosi</tp:taxon-name-part></tp:taxon-name></italic> Logunov &amp; Hereward, 2006 (see <xref ref-type="bibr" rid="B6">Logunov and Hereward 2006</xref>: 285, figs 21, 22), <italic><tp:taxon-name><tp:taxon-name-part taxon-name-part-type="genus" reg="Synagelides">S.</tp:taxon-name-part><tp:taxon-name-part taxon-name-part-type="species" reg="martensi">martensi</tp:taxon-name-part></tp:taxon-name></italic> Bohdanowicz, 1987 (see <xref ref-type="bibr" rid="B6">Logunov and Hereward 2006</xref>: 287, figs 37–40), <italic><tp:taxon-name><tp:taxon-name-part taxon-name-part-type="genus" reg="Synagelides">S.</tp:taxon-name-part><tp:taxon-name-part taxon-name-part-type="species" reg="oleksiaki">oleksiaki</tp:taxon-name-part></tp:taxon-name></italic> Bohdanowicz, 1987 (see <xref ref-type="bibr" rid="B2">Bohdanowicz 1987</xref>: 79, figs 47, 48), and <italic><tp:taxon-name><tp:taxon-name-part taxon-name-part-type="genus" reg="Synagelides">S.</tp:taxon-name-part><tp:taxon-name-part taxon-name-part-type="species" reg="walesai">walesai</tp:taxon-name-part></tp:taxon-name></italic> Bohdanowicz, 1987 (see <xref ref-type="bibr" rid="B2">Bohdanowicz 1987</xref>: 72, figs 23, 24), but it can be easily distinguished from them by the parallel retrolateral tibial apophysis together with postero-retrolateral cymbial apophysis (vs convergent).</p><fig id="F4" position="float" orientation="portrait"><object-id xmlns:xlink="http://www.w3.org/1999/xlink" content-type="doi" xlink:type="simple">10.3897/zookeys.1102.76800.figure4</object-id><object-id xmlns:xlink="http://www.w3.org/1999/xlink" content-type="arpha" xlink:type="simple">5E59BB5E-4A18-595E-8CA2-0988AE17275D</object-id><label>Figure 4.</label><caption><p><italic><tp:taxon-name><tp:taxon-name-part taxon-name-part-type="genus" reg="Synagelides">Synagelides</tp:taxon-name-part><tp:taxon-name-part taxon-name-part-type="species" reg="jinding">jinding</tp:taxon-name-part></tp:taxon-name></italic> sp. nov., holotype male <bold>A</bold> habitus, dorsal view <bold>B</bold> same, ventral view <bold>C</bold> palp, prolateral view <bold>D</bold> same, ventral view <bold>E</bold> same, retrolateral view <bold>F</bold> same, detail of ventral femoral apophysis, retrolateral view <bold>G</bold> same, retrolateral view, slightly dorsal <bold>H</bold> same, dorsal view. Abbreviations: <abbrev xmlns:xlink="http://www.w3.org/1999/xlink" xlink:title="dorso-prolateral tibial apophysis" id="ABBRID0EWYAE" xlink:type="simple">DTA</abbrev> – dorso-prolateral tibial apophysis, <abbrev xmlns:xlink="http://www.w3.org/1999/xlink" xlink:title="embolus" id="ABBRID0E1YAE" xlink:type="simple">Em</abbrev> – embolus, <abbrev xmlns:xlink="http://www.w3.org/1999/xlink" xlink:title="postero-prolateral cymbial apophysis" id="ABBRID0E5YAE" xlink:type="simple">PCA</abbrev> – postero-prolateral cymbial apophysis, <abbrev xmlns:xlink="http://www.w3.org/1999/xlink" xlink:title="postero-retrolateral cymbial apophysis" id="ABBRID0ECZAE" xlink:type="simple">RCA</abbrev> – postero-retrolateral cymbial apophysis, <abbrev xmlns:xlink="http://www.w3.org/1999/xlink" xlink:title="retrolateral tibial apophysis" id="ABBRID0EGZAE" xlink:type="simple">RTA</abbrev> – retrolateral tibial apophysis, <abbrev xmlns:xlink="http://www.w3.org/1999/xlink" xlink:title="sperm duct" id="ABBRID0EKZAE" xlink:type="simple">SD</abbrev> – sperm duct, <abbrev xmlns:xlink="http://www.w3.org/1999/xlink" xlink:title="scale-like serrations" id="ABBRID0EOZAE" xlink:type="simple">SS</abbrev> – scale-like serrations, <abbrev xmlns:xlink="http://www.w3.org/1999/xlink" xlink:title="terminal apophysis" id="ABBRID0ESZAE" xlink:type="simple">TA</abbrev> – terminal apophysis, <abbrev xmlns:xlink="http://www.w3.org/1999/xlink" xlink:title="ventral femoral apophysis" id="ABBRID0EWZAE" xlink:type="simple">VFA</abbrev> – ventral femoral apophysis. Scale bars: 0.2 mm (<bold>A, B</bold>); 0.05 mm (<bold>C–E, G, H</bold>); 0.1 mm (<bold>F</bold>).</p></caption><graphic xmlns:xlink="http://www.w3.org/1999/xlink" xlink:href="zookeys-1102-059_article-76800__-g004.jpg" position="float" orientation="portrait" xlink:type="simple" id="oo_686164.jpg"><uri content-type="original_file" xlink:type="simple">https://binary.pensoft.net/fig/686164</uri></graphic></fig><fig id="F5" position="float" orientation="portrait"><object-id xmlns:xlink="http://www.w3.org/1999/xlink" content-type="doi" xlink:type="simple">10.3897/zookeys.1102.76800.figure5</object-id><object-id xmlns:xlink="http://www.w3.org/1999/xlink" content-type="arpha" xlink:type="simple">083763F0-1500-5160-8F26-A910A5534F6C</object-id><label>Figure 5.</label><caption><p><italic><tp:taxon-name><tp:taxon-name-part taxon-name-part-type="genus" reg="Synagelides">Synagelides</tp:taxon-name-part><tp:taxon-name-part taxon-name-part-type="species" reg="jinding">jinding</tp:taxon-name-part></tp:taxon-name></italic> sp. nov., SEMs of holotype male <bold>A</bold> palp, ventral view <bold>B</bold> same, detail of terminal apophysis and embolus, ventral view <bold>C</bold> same, retrolateral view <bold>D</bold> same, detail of retrolateral tibial apophysis, retrolateral view <bold>E</bold> same, detail of terminal apophysis and embolus, retrolateral view <bold>F</bold> same, dorsal view, slightly prolateral <bold>G</bold> same, detail of postero-prolateral cymbial apophysis, postero-retrolateral cymbial apophysis and dorso-prolateral tibial apophysis, dorsal view. Abbreviations: <abbrev xmlns:xlink="http://www.w3.org/1999/xlink" xlink:title="dorso-prolateral tibial apophysis" id="ABBRID0EG2AE" xlink:type="simple">DTA</abbrev> – dorso-prolateral tibial apophysis, <abbrev xmlns:xlink="http://www.w3.org/1999/xlink" xlink:title="embolus" id="ABBRID0EK2AE" xlink:type="simple">Em</abbrev> – embolus, <abbrev xmlns:xlink="http://www.w3.org/1999/xlink" xlink:title="postero-prolateral cymbial apophysis" id="ABBRID0EO2AE" xlink:type="simple">PCA</abbrev> – postero-prolateral cymbial apophysis, <abbrev xmlns:xlink="http://www.w3.org/1999/xlink" xlink:title="postero-retrolateral cymbial apophysis" id="ABBRID0ES2AE" xlink:type="simple">RCA</abbrev> – postero-retrolateral cymbial apophysis, <abbrev xmlns:xlink="http://www.w3.org/1999/xlink" xlink:title="retrolateral tibial apophysis" id="ABBRID0EW2AE" xlink:type="simple">RTA</abbrev> – retrolateral tibial apophysis, <abbrev xmlns:xlink="http://www.w3.org/1999/xlink" xlink:title="scale-like serrations" id="ABBRID0E12AE" xlink:type="simple">SS</abbrev> – scale-like serrations, <abbrev xmlns:xlink="http://www.w3.org/1999/xlink" xlink:title="terminal apophysis" id="ABBRID0E52AE" xlink:type="simple">TA</abbrev> – terminal apophysis.</p></caption><graphic xmlns:xlink="http://www.w3.org/1999/xlink" xlink:href="zookeys-1102-059_article-76800__-g005.jpg" position="float" orientation="portrait" xlink:type="simple" id="oo_686165.jpg"><uri content-type="original_file" xlink:type="simple">https://binary.pensoft.net/fig/686165</uri></graphic></fig></tp:treatment-sec><tp:treatment-sec sec-type="description" id="SECID0EH3AE"><title>Description.</title><p><bold><italic>Habitus</italic></bold> as in Fig. <xref ref-type="fig" rid="F4">4A, B</xref>. Total length 2.97. Carapace 1.50 long, 1.09 wide. Eye sizes and interdistances: <abbrev xmlns:xlink="http://www.w3.org/1999/xlink" xlink:title="anterior median eye" id="ABBRID0EW3AE" xlink:type="simple">AME</abbrev> 0.30; <abbrev xmlns:xlink="http://www.w3.org/1999/xlink" xlink:title="anterior lateral eye" id="ABBRID0E13AE" xlink:type="simple">ALE</abbrev> 0.18; <abbrev xmlns:xlink="http://www.w3.org/1999/xlink" xlink:title="posterior median eye" id="ABBRID0E53AE" xlink:type="simple">PME</abbrev> 0.08; <abbrev xmlns:xlink="http://www.w3.org/1999/xlink" xlink:title="posterior lateral eye" id="ABBRID0EC4AE" xlink:type="simple">PLE</abbrev> 0.17; <abbrev xmlns:xlink="http://www.w3.org/1999/xlink" xlink:title="anterior median eye" id="ABBRID0EG4AE" xlink:type="simple">AME</abbrev>–<abbrev xmlns:xlink="http://www.w3.org/1999/xlink" xlink:title="anterior median eye" id="ABBRID0EK4AE" xlink:type="simple">AME</abbrev> 0.07; <abbrev xmlns:xlink="http://www.w3.org/1999/xlink" xlink:title="anterior median eye" id="ABBRID0EO4AE" xlink:type="simple">AME</abbrev>–<abbrev xmlns:xlink="http://www.w3.org/1999/xlink" xlink:title="anterior lateral eye" id="ABBRID0ES4AE" xlink:type="simple">ALE</abbrev> 0.04; <abbrev xmlns:xlink="http://www.w3.org/1999/xlink" xlink:title="posterior median eye" id="ABBRID0EW4AE" xlink:type="simple">PME</abbrev>–<abbrev xmlns:xlink="http://www.w3.org/1999/xlink" xlink:title="posterior median eye" id="ABBRID0E14AE" xlink:type="simple">PME</abbrev> 0.77; <abbrev xmlns:xlink="http://www.w3.org/1999/xlink" xlink:title="anterior lateral eye" id="ABBRID0E54AE" xlink:type="simple">ALE</abbrev>–<abbrev xmlns:xlink="http://www.w3.org/1999/xlink" xlink:title="anterior lateral eye" id="ABBRID0EC5AE" xlink:type="simple">ALE</abbrev> 0.73; <abbrev xmlns:xlink="http://www.w3.org/1999/xlink" xlink:title="posterior median eye" id="ABBRID0EG5AE" xlink:type="simple">PME</abbrev>–<abbrev xmlns:xlink="http://www.w3.org/1999/xlink" xlink:title="posterior lateral eye" id="ABBRID0EK5AE" xlink:type="simple">PLE</abbrev> 0.30; <abbrev xmlns:xlink="http://www.w3.org/1999/xlink" xlink:title="posterior lateral eye" id="ABBRID0EO5AE" xlink:type="simple">PLE</abbrev>–<abbrev xmlns:xlink="http://www.w3.org/1999/xlink" xlink:title="posterior lateral eye" id="ABBRID0ES5AE" xlink:type="simple">PLE</abbrev> 0.95; <abbrev xmlns:xlink="http://www.w3.org/1999/xlink" xlink:title="anterior lateral eye" id="ABBRID0EW5AE" xlink:type="simple">ALE</abbrev>–<abbrev xmlns:xlink="http://www.w3.org/1999/xlink" xlink:title="posterior lateral eye" id="ABBRID0E15AE" xlink:type="simple">PLE</abbrev> 0.75; <abbrev xmlns:xlink="http://www.w3.org/1999/xlink" xlink:title="anterior median eye" id="ABBRID0E55AE" xlink:type="simple">AME</abbrev>–<abbrev xmlns:xlink="http://www.w3.org/1999/xlink" xlink:title="posterior median eye" id="ABBRID0EC6AE" xlink:type="simple">PME</abbrev> 0.38; <abbrev xmlns:xlink="http://www.w3.org/1999/xlink" xlink:title="anterior median eye" id="ABBRID0EG6AE" xlink:type="simple">AME</abbrev>–<abbrev xmlns:xlink="http://www.w3.org/1999/xlink" xlink:title="posterior lateral eye" id="ABBRID0EK6AE" xlink:type="simple">PLE</abbrev> 0.63. <abbrev xmlns:xlink="http://www.w3.org/1999/xlink" xlink:title="median ocular area" id="ABBRID0EO6AE" xlink:type="simple">MOA</abbrev>: 0.64 long; 0.67 anterior width, 0.91 posterior width. Fovea (Fig. <xref ref-type="fig" rid="F4">4A</xref>) round, hollowed. Chelicerae (Fig. <xref ref-type="fig" rid="F4">4B</xref>) with two promarginal teeth (proximal larger) and one large laminar retromarginal teeth. Sternum (Fig. <xref ref-type="fig" rid="F4">4B</xref>) shield-shaped, longer than wide, posterior end arch-shaped, smooth. Leg measurements: I 3.36 (1.07, 0.71, 0.9, 0.36, 0.32); II 2.2 (0.67, 0.32, 0.46, 0.47, 0.28); III 2.33 (0.69, 0.28, 0.5, 0.55, 0.31); IV 2.25 (0.65, 0.28, 0.52, 0.55, 0.25). Femur width: I 0.31; II 0.21; III 0.21; IV 0.18. Leg spination (Fig. <xref ref-type="fig" rid="F4">4A, B</xref>): I <abbrev xmlns:xlink="http://www.w3.org/1999/xlink" xlink:title="tibia" id="ABBRID0EDAAG" xlink:type="simple">ti</abbrev><abbrev xmlns:xlink="http://www.w3.org/1999/xlink" xlink:title="proventral" id="ABBRID0EHAAG" xlink:type="simple">pv</abbrev> 1-2-1, <abbrev xmlns:xlink="http://www.w3.org/1999/xlink" xlink:title="retroventral" id="ABBRID0ELAAG" xlink:type="simple">rv</abbrev> 1-2-1; Met <abbrev xmlns:xlink="http://www.w3.org/1999/xlink" xlink:title="proventral" id="ABBRID0EPAAG" xlink:type="simple">pv</abbrev> 0-1-1, <abbrev xmlns:xlink="http://www.w3.org/1999/xlink" xlink:title="retroventral" id="ABBRID0ETAAG" xlink:type="simple">rv</abbrev> 0-1-1. Pedicel 0.09. Abdomen 1.37 long, 0.83 wide.</p><p><bold><italic>Coloration</italic></bold> (Fig. <xref ref-type="fig" rid="F4">4A, B</xref>). Carapace yellow-brown, anterior part darker than posterior, posteriorly with radial grooves and 12–14 rows of short black setae. Endites yellowish, mottled. Labium yellowish brown, anteriorly with a single row of strong setae, posteriorly mottled. Sternum, yellow, with pale brown mottled spots around margin. Legs: trochanters I–IV yellow, with dark brown stripe; femur I dark yellow-brown, femora II–IV yellow, with prolateral dark brown stripes; patellae, tibiae, and metatarsi yellow, with dark brown lateral stripes; tarsi yellowish, proximal part darker than distal. Abdomen yellowish to dark brown, with three pairs of yellowish stripes in anterior part and one arch-shaped, yellowish stripe on subposterior part; venter yellowish to yellow. Spinnerets yellowish brown, mottled.</p><p><bold><italic>Palp</italic></bold> (Figs <xref ref-type="fig" rid="F4">4C–H</xref>, <xref ref-type="fig" rid="F5">5</xref>). Femur with a strongly sharp, tooth-like ventral apophysis. Patella swollen, with a length–width ratio of ca 1.58. Tibia small and narrow, with a long strong clavate retrolateral apophysis which presents many little scale-like serrations on anterior surface and nearly longer than 1/2 length of cymbium, and a dorsal apophysis locking cymbial postero-prolateral apophysis. Cymbium bullet-shaped in dorsal view, with a long, strong, blunt, sclerotized postero-retrolateral and a long, strong, triangular, postero-prolateral apophysis. Tegulum broad, C-shaped extended in ventral view, with a clear mastoid apophysis and a thin sperm duct in retrolateral view. Terminal apophysis arising from antero-retrolateral part of tegulum, strongly sclerotized, Y-shaped in retrolateral view, with abundant little scale-like serrations on antero-retrolateral surface. Embolus with an anticlockwise spiral in ventral view, longer than terminal apophysis, with broad convoluted basal part and whip-shaped apical part.</p><p><bold>Female.</bold> Unknown.</p></tp:treatment-sec><tp:treatment-sec sec-type="comments" id="SECID0EVBAG"><title>Comments.</title><p>The male of this species is not conspecific with the female of <italic><tp:taxon-name><tp:taxon-name-part taxon-name-part-type="genus" reg="Synagelides">Synagelides</tp:taxon-name-part><tp:taxon-name-part taxon-name-part-type="species" reg="triangulatus">triangulatus</tp:taxon-name-part></tp:taxon-name></italic> sp. nov. for the following reasons. Firstly, the male abdomen has the two pairs of white stripes medially (vs a pair of spots and one chevron-shaped yellowish stripe in <italic><tp:taxon-name><tp:taxon-name-part taxon-name-part-type="genus" reg="Synagelides">S.</tp:taxon-name-part><tp:taxon-name-part taxon-name-part-type="species" reg="triangulatus">triangulatus</tp:taxon-name-part></tp:taxon-name></italic>) and the arch-shaped yellowish stripe located subposteriorly (vs absent in <italic><tp:taxon-name><tp:taxon-name-part taxon-name-part-type="genus" reg="Synagelides">S.</tp:taxon-name-part><tp:taxon-name-part taxon-name-part-type="species" reg="triangulatus">triangulatus</tp:taxon-name-part></tp:taxon-name></italic>).</p></tp:treatment-sec><tp:treatment-sec sec-type="distribution" id="SECID0E3CAG"><title>Distribution.</title><p>Known only from the type locality in Jiangxi Province, China (Fig. <xref ref-type="fig" rid="F13">13</xref>).</p></tp:treatment-sec><tp:treatment-sec><!--Section generated to contain objects referenced in tp:taxon-treatment.--><fig id="F13" position="float" orientation="portrait"><object-id xmlns:xlink="http://www.w3.org/1999/xlink" content-type="doi" xlink:type="simple">10.3897/zookeys.1102.76800.figure13</object-id><object-id xmlns:xlink="http://www.w3.org/1999/xlink" content-type="arpha" xlink:type="simple">106EE14B-18AB-5FBF-B39B-DA187ADDA03B</object-id><label>Figure 13.</label><caption><p>Records of <italic><tp:taxon-name><tp:taxon-name-part taxon-name-part-type="genus" reg="Synagelides">Synagelides</tp:taxon-name-part><tp:taxon-name-part taxon-name-part-type="species" reg="emangou">emangou</tp:taxon-name-part></tp:taxon-name></italic> sp. nov. from Gansu province; <italic><tp:taxon-name><tp:taxon-name-part taxon-name-part-type="genus" reg="Synagelides">S.</tp:taxon-name-part><tp:taxon-name-part taxon-name-part-type="species" reg="jinding">jinding</tp:taxon-name-part></tp:taxon-name></italic> sp. nov., <italic><tp:taxon-name><tp:taxon-name-part taxon-name-part-type="genus" reg="Synagelides">S.</tp:taxon-name-part><tp:taxon-name-part taxon-name-part-type="species" reg="serratus">serratus</tp:taxon-name-part></tp:taxon-name></italic> sp. nov., <italic><tp:taxon-name><tp:taxon-name-part taxon-name-part-type="genus" reg="Synagelides">S.</tp:taxon-name-part><tp:taxon-name-part taxon-name-part-type="species" reg="shuqiang">shuqiang</tp:taxon-name-part></tp:taxon-name></italic> sp. nov., and <italic><tp:taxon-name><tp:taxon-name-part taxon-name-part-type="genus" reg="Synagelides">S.</tp:taxon-name-part><tp:taxon-name-part taxon-name-part-type="species" reg="triangulatus">triangulatus</tp:taxon-name-part></tp:taxon-name></italic> sp. nov. from Jiangxi Province in China.</p></caption><graphic xmlns:xlink="http://www.w3.org/1999/xlink" xlink:href="zookeys-1102-059_article-76800__-g013.jpg" position="float" orientation="portrait" xlink:type="simple" id="oo_686173.jpg"><uri content-type="original_file" xlink:type="simple">https://binary.pensoft.net/fig/686173</uri></graphic></fig></tp:treatment-sec><ref-list><ref id="B1"><mixed-citation xmlns:xlink="http://www.w3.org/1999/xlink" xlink:type="simple"><person-group><name name-style="western"><surname>Bohdanowicz</surname><given-names>A</given-names></name></person-group> (<year>1979</year>) <article-title>Descriptions of spiders of the genus <italic><tp:taxon-name><tp:taxon-name-part taxon-name-part-type="genus">Synagelides</tp:taxon-name-part></tp:taxon-name></italic> (<tp:taxon-name><tp:taxon-name-part taxon-name-part-type="order">Araneae</tp:taxon-name-part></tp:taxon-name>: <tp:taxon-name><tp:taxon-name-part taxon-name-part-type="family">Salticidae</tp:taxon-name-part></tp:taxon-name>) from Japan and Nepal.</article-title><source>Acta Arachnologica</source><volume>28</volume>(<issue>2</issue>): <fpage>53</fpage>–<lpage>62</lpage>. <ext-link xlink:href="10.2476/asjaa.28.53" ext-link-type="doi" xlink:type="simple">https://doi.org/10.2476/asjaa.28.53</ext-link></mixed-citation></ref><ref id="B2"><mixed-citation xmlns:xlink="http://www.w3.org/1999/xlink" xlink:type="simple"><person-group><name name-style="western"><surname>Bohdanowicz</surname><given-names>A</given-names></name></person-group> (<year>1987</year>) <article-title><tp:taxon-name><tp:taxon-name-part taxon-name-part-type="family">Salticidae</tp:taxon-name-part></tp:taxon-name> from the Nepal Himalayas: The genus <italic><tp:taxon-name><tp:taxon-name-part taxon-name-part-type="genus">Synagelides</tp:taxon-name-part></tp:taxon-name></italic> Bösenberg &amp; Strand 1906.</article-title><source>Courier Forschungsinstitut Senckenberg</source><volume>93</volume>: <fpage>65</fpage>–<lpage>86</lpage>.</mixed-citation></ref><ref id="B6"><mixed-citation xmlns:xlink="http://www.w3.org/1999/xlink" xlink:type="simple"><person-group><name name-style="western"><surname>Logunov</surname><given-names>DV</given-names></name><name name-style="western"><surname>Hereward</surname><given-names>J</given-names></name></person-group> (<year>2006</year>) <article-title>New species and synonymies in the genus <italic><tp:taxon-name><tp:taxon-name-part taxon-name-part-type="genus">Synagelides</tp:taxon-name-part></tp:taxon-name></italic> Strand in Bösenberg &amp; Strand, 1906 (<tp:taxon-name><tp:taxon-name-part taxon-name-part-type="order">Araneae</tp:taxon-name-part></tp:taxon-name>: <tp:taxon-name><tp:taxon-name-part taxon-name-part-type="family">Salticidae</tp:taxon-name-part></tp:taxon-name>).</article-title><source>Bulletin-British Arachnological Society</source><volume>13</volume>: <fpage>281</fpage>–<lpage>292</lpage>.</mixed-citation></ref></ref-list></tp:taxon-treatment>
