# Supplementary material for: ﻿Five new species of Synagelides Strand, 1906 from China (Araneae, Salticidae)
Source: Zookeys. 2022 May 19;1102:59–82. doi: 10.3897/zookeys.1102.76800 (PMC9848945; doi:10.3897/zookeys.1102.76800)
Supplement: XML Treatment for Synagelides serratus [file zookeys.1102.76800-treatment3.xml]

<!DOCTYPE tp:taxon-treatment
  PUBLIC "-//TaxonX//DTD Taxonomic Treatment Publishing DTD v0 20100105//EN" "tax-treatment-NSO.dtd">
<tp:taxon-treatment xmlns:tp="http://www.plazi.org/taxpub"><tp:treatment-meta><kwd-group><label>Taxon classification</label><kwd>
                  <named-content content-type="kingdom">Animalia</named-content>
                </kwd><kwd>
                  <named-content content-type="order">Araneae</named-content>
                </kwd><kwd>
                  <named-content content-type="family">Salticidae</named-content>
                </kwd></kwd-group><mixed-citation publication-type="journal"><person-group><name><surname>Liu</surname><given-names>Ke-ke</given-names></name><name><surname>Zhao</surname><given-names>Zi-Yi</given-names></name><name><surname>Xiao</surname><given-names>Yong-hong</given-names></name><name><surname>Peng</surname><given-names>Xian-Jin</given-names></name></person-group><article-title>﻿Five new species of <italic><tp:taxon-name><tp:taxon-name-part taxon-name-part-type="genus" reg="Synagelides">Synagelides</tp:taxon-name-part></tp:taxon-name></italic> Strand, 1906 from China (<tp:taxon-name><tp:taxon-name-part taxon-name-part-type="order">Araneae</tp:taxon-name-part></tp:taxon-name>, <tp:taxon-name><tp:taxon-name-part taxon-name-part-type="family">Salticidae</tp:taxon-name-part></tp:taxon-name>)</article-title><source>Zookeys</source><day>19</day><month>05</month><year>2022</year><volume>1102</volume><fpage>59</fpage><lpage>82</lpage><pub-id pub-id-type="doi">10.3897/zookeys.1102.76800</pub-id></mixed-citation></tp:treatment-meta><tp:nomenclature><label>﻿</label><tp:taxon-name>
                <object-id xmlns:xlink="http://www.w3.org/1999/xlink" content-type="arpha" xlink:type="simple">23562314-3A37-51E7-B6BF-17B82AA24453</object-id>
                <tp:taxon-name-part taxon-name-part-type="genus" reg="Synagelides">Synagelides</tp:taxon-name-part>
                <tp:taxon-name-part taxon-name-part-type="species" reg="serratus">serratus</tp:taxon-name-part>
                <object-id xmlns:xlink="http://www.w3.org/1999/xlink" content-type="zoobank" xlink:type="simple">http://zoobank.org/C6C0FB47-5AF8-43D9-9C3B-86E5239E4BF8</object-id>
              </tp:taxon-name><tp:taxon-authority>Liu</tp:taxon-authority><tp:taxon-status xmlns:xlink="http://www.w3.org/1999/xlink" xlink:type="simple">sp. nov.</tp:taxon-status><xref ref-type="fig" rid="F6">Figs 6</xref><xref ref-type="fig" rid="F7">, 7</xref><xref ref-type="fig" rid="F8">, 8</xref></tp:nomenclature><tp:treatment-sec sec-type="material" id="SECID0E3EAG"><title>Material examined.</title><p><bold><italic>Holotype</italic></bold> ♂, <named-content xmlns:xlink="http://www.w3.org/1999/xlink" content-type="dwc:verbatimCoordinates" xlink:type="simple"><named-content content-type="geo-json" specific-use="{&#34;type&#34;:&#34;Point&#34;,&#34;coordinates&#34;:[115.418831,26.680192]}" id="NCID0EKFAG" xlink:type="simple">26°40'48.69"N, 115°25'07.79"E</named-content></named-content>, 1031 m, Dawu Mountain, near Xilin Village, dawu Monuntain, Longjiatang Village, Donggu Town, Qingyuan District, Ji’an City, Jiangxi Province, China, 25 October 2020, K. Liu, Y. Ying &amp; S. Yuan leg. <bold><italic>Paratype</italic></bold> 1 ♀, the same data as holotype.</p></tp:treatment-sec><tp:treatment-sec sec-type="etymology" id="SECID0ESFAG"><title>Etymology.</title><p>The name from the Latin word <italic><tp:taxon-name><tp:taxon-name-part taxon-name-part-type="genus" reg="Synagelides"/><tp:taxon-name-part taxon-name-part-type="species" reg="serratus">serratus</tp:taxon-name-part></tp:taxon-name></italic>, referring to the saw-like retrolateral apophysis; adjective.</p></tp:treatment-sec><tp:treatment-sec sec-type="diagnosis" id="SECID0ECGAG"><title>Diagnosis.</title><p>The male of this species is similar to that of <italic><tp:taxon-name><tp:taxon-name-part taxon-name-part-type="genus" reg="Synagelides">Synagelides</tp:taxon-name-part><tp:taxon-name-part taxon-name-part-type="species" reg="annae">annae</tp:taxon-name-part></tp:taxon-name></italic> in having an anticlockwise spiral embolus and a C-shaped terminal apophysis (see <xref ref-type="bibr" rid="B1">Bohdanowicz 1979</xref>: 56, figs 14–17), but differs from it in having (Figs <xref ref-type="fig" rid="F6">6C–H</xref>, <xref ref-type="fig" rid="F7">7</xref>) the posterior cymbium with a short blunt retrolateral apophysis (vs absent), the femur with a spine-like ventral apophysis (vs relatively broadly triangular) in prolateral view, and the saw-like retrolateral tibial apophysis in retrolateral view (vs long and spine-like). It also resembles seven species, <italic><tp:taxon-name><tp:taxon-name-part taxon-name-part-type="genus" reg="Synagelides">S.</tp:taxon-name-part><tp:taxon-name-part taxon-name-part-type="species" reg="birmanicus">birmanicus</tp:taxon-name-part></tp:taxon-name></italic> Bohdanowicz, 1987 (see <xref ref-type="bibr" rid="B2">Bohdanowicz 1987</xref>: 84, figs 66–72), <italic><tp:taxon-name><tp:taxon-name-part taxon-name-part-type="genus" reg="Synagelides">S.</tp:taxon-name-part><tp:taxon-name-part taxon-name-part-type="species" reg="cavaleriei">cavaleriei</tp:taxon-name-part></tp:taxon-name></italic> (Schenkel, 1963) (see <xref ref-type="bibr" rid="B2">Bohdanowicz 1987</xref>: 66, figs 1, 2), <italic><tp:taxon-name><tp:taxon-name-part taxon-name-part-type="genus" reg="Synagelides">S.</tp:taxon-name-part><tp:taxon-name-part taxon-name-part-type="species" reg="gosainkundicus">gosainkundicus</tp:taxon-name-part></tp:taxon-name></italic> Bohdanowicz, 1987 (see <xref ref-type="bibr" rid="B2">Bohdanowicz 1987</xref>: 78, figs 45, 46), <italic><tp:taxon-name><tp:taxon-name-part taxon-name-part-type="genus" reg="Synagelides">S.</tp:taxon-name-part><tp:taxon-name-part taxon-name-part-type="species" reg="kosi">kosi</tp:taxon-name-part></tp:taxon-name></italic> Logunov &amp; Hereward, 2006 (see <xref ref-type="bibr" rid="B6">Logunov and Hereward 2006</xref>: 285, figs 21, 22), <italic><tp:taxon-name><tp:taxon-name-part taxon-name-part-type="genus" reg="Synagelides">S.</tp:taxon-name-part><tp:taxon-name-part taxon-name-part-type="species" reg="martensi">martensi</tp:taxon-name-part></tp:taxon-name></italic> Bohdanowicz, 1987 (see <xref ref-type="bibr" rid="B6">Logunov and Hereward 2006</xref>: 287, figs 37–40), <italic><tp:taxon-name><tp:taxon-name-part taxon-name-part-type="genus" reg="Synagelides">S.</tp:taxon-name-part><tp:taxon-name-part taxon-name-part-type="species" reg="oleksiaki">oleksiaki</tp:taxon-name-part></tp:taxon-name></italic> Bohdanowicz, 1987 (see <xref ref-type="bibr" rid="B2">Bohdanowicz 1987</xref>: 79, figs 47, 48), and <italic><tp:taxon-name><tp:taxon-name-part taxon-name-part-type="genus" reg="Synagelides">S.</tp:taxon-name-part><tp:taxon-name-part taxon-name-part-type="species" reg="walesai">walesai</tp:taxon-name-part></tp:taxon-name></italic> Bohdanowicz, 1987 (see <xref ref-type="bibr" rid="B2">Bohdanowicz 1987</xref>: 72, figs 23, 24), but can be easily distinguished from them by the very short postero-retrolateral cymbial apophysis (vs relatively long). The female of this species resembles that of <italic><tp:taxon-name><tp:taxon-name-part taxon-name-part-type="genus" reg="Synagelides">S.</tp:taxon-name-part><tp:taxon-name-part taxon-name-part-type="species" reg="cavaleriei">cavaleriei</tp:taxon-name-part></tp:taxon-name></italic> in the anteromedially located, bell-shaped epigynal hood and the elongated, touching spermathecae (see <xref ref-type="bibr" rid="B8">Peng 2020</xref>: 446, fig. 325a, b), but it can be easily separated in having (Fig. <xref ref-type="fig" rid="F8">8C, D</xref>) the copulatory openings located subposteromedially (vs medially) and the broad part of copulatory ducts extending like a question mark (vs double C-shaped mark).</p><fig id="F6" position="float" orientation="portrait"><object-id xmlns:xlink="http://www.w3.org/1999/xlink" content-type="doi" xlink:type="simple">10.3897/zookeys.1102.76800.figure6</object-id><object-id xmlns:xlink="http://www.w3.org/1999/xlink" content-type="arpha" xlink:type="simple">D4C692AB-28BC-501B-AC16-A98B9B6ED58D</object-id><label>Figure 6.</label><caption><p><italic><tp:taxon-name><tp:taxon-name-part taxon-name-part-type="genus" reg="Synagelides">Synagelides</tp:taxon-name-part><tp:taxon-name-part taxon-name-part-type="species" reg="serratus">serratus</tp:taxon-name-part></tp:taxon-name></italic> sp. nov., holotype male <bold>A</bold> habitus, dorsal view <bold>B</bold> same, ventral view <bold>C</bold> palp, detail of ventral femoral apophysis, prolateral view <bold>D</bold> same, prolateral view <bold>E</bold> same, ventral view <bold>F</bold> same, retrolateral view <bold>G</bold> same, retrolateral view, slightly dorsal <bold>H</bold> same, dorsal view. Abbreviations: <abbrev xmlns:xlink="http://www.w3.org/1999/xlink" xlink:title="dorso-prolateral tibial apophysis" id="ABBRID0E5LAG" xlink:type="simple">DTA</abbrev> – dorso-prolateral tibial apophysis, <abbrev xmlns:xlink="http://www.w3.org/1999/xlink" xlink:title="embolus" id="ABBRID0ECMAG" xlink:type="simple">Em</abbrev> – embolus, <abbrev xmlns:xlink="http://www.w3.org/1999/xlink" xlink:title="postero-prolateral cymbial apophysis" id="ABBRID0EGMAG" xlink:type="simple">PCA</abbrev> – postero-prolateral cymbial apophysis, <abbrev xmlns:xlink="http://www.w3.org/1999/xlink" xlink:title="postero-retrolateral cymbial apophysis" id="ABBRID0EKMAG" xlink:type="simple">RCA</abbrev> – postero-retrolateral cymbial apophysis, <abbrev xmlns:xlink="http://www.w3.org/1999/xlink" xlink:title="retrolateral tibial apophysis" id="ABBRID0EOMAG" xlink:type="simple">RTA</abbrev> – retrolateral tibial apophysis, <abbrev xmlns:xlink="http://www.w3.org/1999/xlink" xlink:title="sperm duct" id="ABBRID0ESMAG" xlink:type="simple">SD</abbrev> – sperm duct, <abbrev xmlns:xlink="http://www.w3.org/1999/xlink" xlink:title="scale-like serrations" id="ABBRID0EWMAG" xlink:type="simple">SS</abbrev> – scale-like serrations, <abbrev xmlns:xlink="http://www.w3.org/1999/xlink" xlink:title="terminal apophysis" id="ABBRID0E1MAG" xlink:type="simple">TA</abbrev> – terminal apophysis, <abbrev xmlns:xlink="http://www.w3.org/1999/xlink" xlink:title="ventral femoral apophysis" id="ABBRID0E5MAG" xlink:type="simple">VFA</abbrev> – ventral femoral apophysis. Scale bars: 0.2 mm (<bold>A, B</bold>); 0.1 mm (<bold>C</bold>); 0.05 mm (<bold>D–H</bold>).</p></caption><graphic xmlns:xlink="http://www.w3.org/1999/xlink" xlink:href="zookeys-1102-059_article-76800__-g006.jpg" position="float" orientation="portrait" xlink:type="simple" id="oo_686166.jpg"><uri content-type="original_file" xlink:type="simple">https://binary.pensoft.net/fig/686166</uri></graphic></fig><fig id="F7" position="float" orientation="portrait"><object-id xmlns:xlink="http://www.w3.org/1999/xlink" content-type="doi" xlink:type="simple">10.3897/zookeys.1102.76800.figure7</object-id><object-id xmlns:xlink="http://www.w3.org/1999/xlink" content-type="arpha" xlink:type="simple">CAB322AB-3207-5EFE-B77C-AEC50457AB22</object-id><label>Figure 7.</label><caption><p><italic><tp:taxon-name><tp:taxon-name-part taxon-name-part-type="genus" reg="Synagelides">Synagelides</tp:taxon-name-part><tp:taxon-name-part taxon-name-part-type="species" reg="serratus">serratus</tp:taxon-name-part></tp:taxon-name></italic> sp. nov., SEMs of holotype male <bold>A</bold> palp, prolateral view, strongly dorsal <bold>B</bold> same, detail of postero-prolateral cymbial apophysis and dorso-prolateral tibial apophysis, prolateral view, strongly dorsal <bold>C</bold> same, retrolateral view, slightly retrolateral <bold>D</bold> same, detail of retrolateral tibial apophysis, ventral view, slightly retrolateral <bold>E</bold> same, detail of terminal apophysis and embolus, ventral view, slightly retrolateral <bold>F</bold> same, retrolateral view <bold>G</bold> same, detail of retrolateral tibial apophysis, retrolateral view <bold>H</bold> same, detail of retrolateral tibial apophysis and postero-retrolateral cymbial apophysis, retrolateral view <bold>I</bold> same, detail of terminal apophysis and embolus, retrolateral view <bold>J</bold> same, detail of terminal apophysis and embolus, retrolateral view. Abbreviations: <abbrev xmlns:xlink="http://www.w3.org/1999/xlink" xlink:title="dorso-prolateral tibial apophysis" id="ABBRID0EUOAG" xlink:type="simple">DTA</abbrev> – dorso-prolateral tibial apophysis, <abbrev xmlns:xlink="http://www.w3.org/1999/xlink" xlink:title="embolus" id="ABBRID0EYOAG" xlink:type="simple">Em</abbrev> – embolus, <abbrev xmlns:xlink="http://www.w3.org/1999/xlink" xlink:title="postero-prolateral cymbial apophysis" id="ABBRID0E3OAG" xlink:type="simple">PCA</abbrev> – postero-prolateral cymbial apophysis, <abbrev xmlns:xlink="http://www.w3.org/1999/xlink" xlink:title="postero-retrolateral cymbial apophysis" id="ABBRID0EAPAG" xlink:type="simple">RCA</abbrev> – postero-retrolateral cymbial apophysis, <abbrev xmlns:xlink="http://www.w3.org/1999/xlink" xlink:title="retrolateral tibial apophysis" id="ABBRID0EEPAG" xlink:type="simple">RTA</abbrev> – retrolateral tibial apophysis, <abbrev xmlns:xlink="http://www.w3.org/1999/xlink" xlink:title="scale-like serrations" id="ABBRID0EIPAG" xlink:type="simple">SS</abbrev> – scale-like serrations, <abbrev xmlns:xlink="http://www.w3.org/1999/xlink" xlink:title="terminal apophysis" id="ABBRID0EMPAG" xlink:type="simple">TA</abbrev> – terminal apophysis.</p></caption><graphic xmlns:xlink="http://www.w3.org/1999/xlink" xlink:href="zookeys-1102-059_article-76800__-g007.jpg" position="float" orientation="portrait" xlink:type="simple" id="oo_686167.jpg"><uri content-type="original_file" xlink:type="simple">https://binary.pensoft.net/fig/686167</uri></graphic></fig><fig id="F8" position="float" orientation="portrait"><object-id xmlns:xlink="http://www.w3.org/1999/xlink" content-type="doi" xlink:type="simple">10.3897/zookeys.1102.76800.figure8</object-id><object-id xmlns:xlink="http://www.w3.org/1999/xlink" content-type="arpha" xlink:type="simple">0E6A7F46-ABDB-5C96-9756-B44656726AB7</object-id><label>Figure 8.</label><caption><p><italic><tp:taxon-name><tp:taxon-name-part taxon-name-part-type="genus" reg="Synagelides">Synagelides</tp:taxon-name-part><tp:taxon-name-part taxon-name-part-type="species" reg="serratus">serratus</tp:taxon-name-part></tp:taxon-name></italic> sp. nov., female paratype <bold>A</bold> habitus, dorsal view <bold>B</bold> same, ventral view <bold>C</bold> epigyne, ventral view <bold>D</bold> same, dorsal view. Abbreviations: <abbrev xmlns:xlink="http://www.w3.org/1999/xlink" xlink:title="atrial rim" id="ABBRID0EQQAG" xlink:type="simple">AR</abbrev> – atrial rim, At – atrium, <abbrev xmlns:xlink="http://www.w3.org/1999/xlink" xlink:title="copulatory duct" id="ABBRID0EUQAG" xlink:type="simple">CD</abbrev> – copulatory duct, <abbrev xmlns:xlink="http://www.w3.org/1999/xlink" xlink:title="copulatory opening" id="ABBRID0EYQAG" xlink:type="simple">CO</abbrev> – copulatory opening, <abbrev xmlns:xlink="http://www.w3.org/1999/xlink" xlink:title="epigynal hood" id="ABBRID0E3QAG" xlink:type="simple">EH</abbrev> – epigynal hood, <abbrev xmlns:xlink="http://www.w3.org/1999/xlink" xlink:title="fertilization duct" id="ABBRID0EARAG" xlink:type="simple">FD</abbrev> – fertilization duct, <abbrev xmlns:xlink="http://www.w3.org/1999/xlink" xlink:title="glandular appendages" id="ABBRID0EERAG" xlink:type="simple">GA</abbrev> – glandular appendages, <abbrev xmlns:xlink="http://www.w3.org/1999/xlink" xlink:title="median septum" id="ABBRID0EIRAG" xlink:type="simple">MS</abbrev> – median septum, <abbrev xmlns:xlink="http://www.w3.org/1999/xlink" xlink:title="spermatheca" id="ABBRID0EMRAG" xlink:type="simple">Spe</abbrev> – spermatheca. Scale bars: 0.2 mm (<bold>A, B</bold>); 0.05 mm (<bold>C, D</bold>).</p></caption><graphic xmlns:xlink="http://www.w3.org/1999/xlink" xlink:href="zookeys-1102-059_article-76800__-g008.jpg" position="float" orientation="portrait" xlink:type="simple" id="oo_686168.jpg"><uri content-type="original_file" xlink:type="simple">https://binary.pensoft.net/fig/686168</uri></graphic></fig></tp:treatment-sec><tp:treatment-sec sec-type="description" id="SECID0EZRAG"><title>Description.</title><p><bold>Male</bold> (holotype, sp1-20201025-4, red label). <bold><italic>Habitus</italic></bold> as in Fig. <xref ref-type="fig" rid="F6">6A, B</xref>. Total length 2.89. Carapace 1.40 long, 0.97 wide. Eye sizes and interdistances: <abbrev xmlns:xlink="http://www.w3.org/1999/xlink" xlink:title="anterior median eye" id="ABBRID0EISAG" xlink:type="simple">AME</abbrev> 0.26; <abbrev xmlns:xlink="http://www.w3.org/1999/xlink" xlink:title="anterior lateral eye" id="ABBRID0EMSAG" xlink:type="simple">ALE</abbrev> 0.15; <abbrev xmlns:xlink="http://www.w3.org/1999/xlink" xlink:title="posterior median eye" id="ABBRID0EQSAG" xlink:type="simple">PME</abbrev> 0.04; <abbrev xmlns:xlink="http://www.w3.org/1999/xlink" xlink:title="posterior lateral eye" id="ABBRID0EUSAG" xlink:type="simple">PLE</abbrev> 0.15; <abbrev xmlns:xlink="http://www.w3.org/1999/xlink" xlink:title="anterior median eye" id="ABBRID0EYSAG" xlink:type="simple">AME</abbrev>–<abbrev xmlns:xlink="http://www.w3.org/1999/xlink" xlink:title="anterior median eye" id="ABBRID0E3SAG" xlink:type="simple">AME</abbrev> 0.07; <abbrev xmlns:xlink="http://www.w3.org/1999/xlink" xlink:title="anterior median eye" id="ABBRID0EATAG" xlink:type="simple">AME</abbrev>–<abbrev xmlns:xlink="http://www.w3.org/1999/xlink" xlink:title="anterior lateral eye" id="ABBRID0EETAG" xlink:type="simple">ALE</abbrev> 0.05; <abbrev xmlns:xlink="http://www.w3.org/1999/xlink" xlink:title="posterior median eye" id="ABBRID0EITAG" xlink:type="simple">PME</abbrev>–<abbrev xmlns:xlink="http://www.w3.org/1999/xlink" xlink:title="posterior median eye" id="ABBRID0EMTAG" xlink:type="simple">PME</abbrev> 0.77; <abbrev xmlns:xlink="http://www.w3.org/1999/xlink" xlink:title="anterior lateral eye" id="ABBRID0EQTAG" xlink:type="simple">ALE</abbrev>–<abbrev xmlns:xlink="http://www.w3.org/1999/xlink" xlink:title="anterior lateral eye" id="ABBRID0EUTAG" xlink:type="simple">ALE</abbrev> 0.69; <abbrev xmlns:xlink="http://www.w3.org/1999/xlink" xlink:title="posterior median eye" id="ABBRID0EYTAG" xlink:type="simple">PME</abbrev>–<abbrev xmlns:xlink="http://www.w3.org/1999/xlink" xlink:title="posterior lateral eye" id="ABBRID0E3TAG" xlink:type="simple">PLE</abbrev> 0.26; <abbrev xmlns:xlink="http://www.w3.org/1999/xlink" xlink:title="posterior lateral eye" id="ABBRID0EAUAG" xlink:type="simple">PLE</abbrev>–<abbrev xmlns:xlink="http://www.w3.org/1999/xlink" xlink:title="posterior lateral eye" id="ABBRID0EEUAG" xlink:type="simple">PLE</abbrev> 0.82; <abbrev xmlns:xlink="http://www.w3.org/1999/xlink" xlink:title="anterior lateral eye" id="ABBRID0EIUAG" xlink:type="simple">ALE</abbrev>–<abbrev xmlns:xlink="http://www.w3.org/1999/xlink" xlink:title="posterior lateral eye" id="ABBRID0EMUAG" xlink:type="simple">PLE</abbrev> 0.51; <abbrev xmlns:xlink="http://www.w3.org/1999/xlink" xlink:title="anterior median eye" id="ABBRID0EQUAG" xlink:type="simple">AME</abbrev>–<abbrev xmlns:xlink="http://www.w3.org/1999/xlink" xlink:title="posterior median eye" id="ABBRID0EUUAG" xlink:type="simple">PME</abbrev> 0.33; <abbrev xmlns:xlink="http://www.w3.org/1999/xlink" xlink:title="anterior median eye" id="ABBRID0EYUAG" xlink:type="simple">AME</abbrev>–<abbrev xmlns:xlink="http://www.w3.org/1999/xlink" xlink:title="posterior lateral eye" id="ABBRID0E3UAG" xlink:type="simple">PLE</abbrev> 0.45. <abbrev xmlns:xlink="http://www.w3.org/1999/xlink" xlink:title="median ocular area" id="ABBRID0EAVAG" xlink:type="simple">MOA</abbrev>: 0.45 long; 0.58 anterior width, 0.85 posterior width. Fovea (Fig. <xref ref-type="fig" rid="F6">6A</xref>) round, hollowed. Chelicerae (Fig. <xref ref-type="fig" rid="F6">6B</xref>) with two promarginal teeth (proximal larger) and one large laminar retromarginal teeth. Sternum (Fig. <xref ref-type="fig" rid="F6">6B</xref>) shield-shaped, longer than wide, posterior end arch-shaped, smooth. Leg measurements: I 2.79 (0.87, 0.62, 0.7, 0.35, 0.25); II 1.93 (0.56, 0.33, 0.39, 0.38, 0.27); III 2.08 (0.64, 0.29, 0.4, 0.48, 0.27); IV 2.46 (0.72, 0.32, 0.52, 0.62, 0.28). Femur width: I 0.35; II 0.20; III 0.21; IV 0.18. Leg spination (Fig. <xref ref-type="fig" rid="F6">6A, B</xref>): I <abbrev xmlns:xlink="http://www.w3.org/1999/xlink" xlink:title="tibia" id="ABBRID0EUVAG" xlink:type="simple">ti</abbrev><abbrev xmlns:xlink="http://www.w3.org/1999/xlink" xlink:title="proventral" id="ABBRID0EYVAG" xlink:type="simple">pv</abbrev> 2-1-1, <abbrev xmlns:xlink="http://www.w3.org/1999/xlink" xlink:title="retroventral" id="ABBRID0E3VAG" xlink:type="simple">rv</abbrev> 2-1-1; Met <abbrev xmlns:xlink="http://www.w3.org/1999/xlink" xlink:title="proventral" id="ABBRID0EAWAG" xlink:type="simple">pv</abbrev> 1-1-0, <abbrev xmlns:xlink="http://www.w3.org/1999/xlink" xlink:title="retroventral" id="ABBRID0EEWAG" xlink:type="simple">rv</abbrev> 1-1-0. Pedicel 0.03. Abdomen 1.47 long, 0.89 wide.</p><p><bold><italic>Coloration</italic></bold> (Fig. <xref ref-type="fig" rid="F6">6A, B</xref>). Carapace reddish brown, anterior part darker than posterior, posteriorly with radial grooves, and 10–14 rows of short scale-like white setae. Endites yellow, mottled. Labium yellow-brown, anteriorly with a single row of strong setae, posteriorly mottled. Sternum yellow with pale brown, mottled spots around margin. Legs: trochanters I–IV yellow, with dark brown stripe; femur I dark yellow-brown, femora II–IV yellow, with prolateral dark brown stripes; patellae, tibiae, and metatarsi yellow, with dark brown lateral stripes; tarsi yellowish. Abdomen dark brown, mottled, with four chevron-shaped yellowish stripes on posterior part; venter with many irregular dark brown spots. Spinnerets dark yellow-brown, mottled.</p><p><bold><italic>Palp</italic></bold> (Figs <xref ref-type="fig" rid="F6">6C–H</xref>, <xref ref-type="fig" rid="F7">7</xref>). Femur with a very sharp, spine-like, ventral apophysis. Patella swollen, with a length–width ratio of ca 1.92. Tibia small and narrow, with a long, strong, saw-like retrolateral apophysis which presents many scale-like serrations on lateral surface and nearly as long as 1/2 length of cymbium, and a stubby dorsal apophysis locking cymbial postero-prolateral apophysis. Cymbium bullet-shaped in dorsal view, with a short, strong, blunt, sclerotized postero-retrolateral and a long, strong, triangular postero-prolateral apophysis. Tegulum very broad, with a clear mastoid apophysis in ventral view and a thin sperm duct in retrolateral view. Terminal apophysis C-shaped in retrolateral view, strongly sclerotized and curved, arising from antero-retrolateral part of tegulum, with abundant, little, scale-like serrations on distal surface. Embolus with an anticlockwise spiral in ventral view, longer than terminal apophysis, with relatively broad curved basal part and whip-shaped apical part.</p><p><bold>Female</bold> (paratype, sp1-20201025-4, yellow label). <bold><italic>Habitus</italic></bold> as in Fig. <xref ref-type="fig" rid="F8">8A, B</xref>. As in male, except as noted. Total length 2.85. Carapace 1.24 long, 0.84 wide. Eye sizes and interdistances: <abbrev xmlns:xlink="http://www.w3.org/1999/xlink" xlink:title="anterior median eye" id="ABBRID0ENXAG" xlink:type="simple">AME</abbrev> 0.23; <abbrev xmlns:xlink="http://www.w3.org/1999/xlink" xlink:title="anterior lateral eye" id="ABBRID0ERXAG" xlink:type="simple">ALE</abbrev> 0.13; <abbrev xmlns:xlink="http://www.w3.org/1999/xlink" xlink:title="posterior median eye" id="ABBRID0EVXAG" xlink:type="simple">PME</abbrev> 0.05; <abbrev xmlns:xlink="http://www.w3.org/1999/xlink" xlink:title="posterior lateral eye" id="ABBRID0EZXAG" xlink:type="simple">PLE</abbrev> 0.12; <abbrev xmlns:xlink="http://www.w3.org/1999/xlink" xlink:title="anterior median eye" id="ABBRID0E4XAG" xlink:type="simple">AME</abbrev>–<abbrev xmlns:xlink="http://www.w3.org/1999/xlink" xlink:title="anterior median eye" id="ABBRID0EBYAG" xlink:type="simple">AME</abbrev> 0.10; <abbrev xmlns:xlink="http://www.w3.org/1999/xlink" xlink:title="anterior median eye" id="ABBRID0EFYAG" xlink:type="simple">AME</abbrev>–<abbrev xmlns:xlink="http://www.w3.org/1999/xlink" xlink:title="anterior lateral eye" id="ABBRID0EJYAG" xlink:type="simple">ALE</abbrev> 0.08; <abbrev xmlns:xlink="http://www.w3.org/1999/xlink" xlink:title="posterior median eye" id="ABBRID0ENYAG" xlink:type="simple">PME</abbrev>–<abbrev xmlns:xlink="http://www.w3.org/1999/xlink" xlink:title="posterior median eye" id="ABBRID0ERYAG" xlink:type="simple">PME</abbrev> 0.72; <abbrev xmlns:xlink="http://www.w3.org/1999/xlink" xlink:title="anterior lateral eye" id="ABBRID0EVYAG" xlink:type="simple">ALE</abbrev>–<abbrev xmlns:xlink="http://www.w3.org/1999/xlink" xlink:title="anterior lateral eye" id="ABBRID0EZYAG" xlink:type="simple">ALE</abbrev> 0.62; <abbrev xmlns:xlink="http://www.w3.org/1999/xlink" xlink:title="posterior median eye" id="ABBRID0E4YAG" xlink:type="simple">PME</abbrev>–<abbrev xmlns:xlink="http://www.w3.org/1999/xlink" xlink:title="posterior lateral eye" id="ABBRID0EBZAG" xlink:type="simple">PLE</abbrev> 0.23; <abbrev xmlns:xlink="http://www.w3.org/1999/xlink" xlink:title="posterior lateral eye" id="ABBRID0EFZAG" xlink:type="simple">PLE</abbrev>–<abbrev xmlns:xlink="http://www.w3.org/1999/xlink" xlink:title="posterior lateral eye" id="ABBRID0EJZAG" xlink:type="simple">PLE</abbrev> 0.78; <abbrev xmlns:xlink="http://www.w3.org/1999/xlink" xlink:title="anterior lateral eye" id="ABBRID0ENZAG" xlink:type="simple">ALE</abbrev>–<abbrev xmlns:xlink="http://www.w3.org/1999/xlink" xlink:title="posterior lateral eye" id="ABBRID0ERZAG" xlink:type="simple">PLE</abbrev> 0.53; <abbrev xmlns:xlink="http://www.w3.org/1999/xlink" xlink:title="anterior median eye" id="ABBRID0EVZAG" xlink:type="simple">AME</abbrev>–<abbrev xmlns:xlink="http://www.w3.org/1999/xlink" xlink:title="posterior median eye" id="ABBRID0EZZAG" xlink:type="simple">PME</abbrev> 0.38; <abbrev xmlns:xlink="http://www.w3.org/1999/xlink" xlink:title="anterior median eye" id="ABBRID0E4ZAG" xlink:type="simple">AME</abbrev>–<abbrev xmlns:xlink="http://www.w3.org/1999/xlink" xlink:title="posterior lateral eye" id="ABBRID0EB1AG" xlink:type="simple">PLE</abbrev> 0.66. <abbrev xmlns:xlink="http://www.w3.org/1999/xlink" xlink:title="median ocular area" id="ABBRID0EF1AG" xlink:type="simple">MOA</abbrev>: 0.56 long; 0.54 anterior width, 0.81 posterior width. Sternum (Fig. <xref ref-type="fig" rid="F8">8B</xref>), posterior end triangular, relatively blunt. Leg measurements: I 2.16 (0.7, 0.45, 0.54, 0.26, 0.21); II 1.56 (0.51, 0.16, 0.35, 0.29, 0.25); III 1.84 (0.55, 0.28, 0.36, 0.38, 0.27); IV 2.45 (0.7, 0.31, 0.59, 0.58, 0.27). Femur width: I 0.31; II 0.20; III 0.21; IV 0.21. Pedicel 0.11. Leg spination (Fig. <xref ref-type="fig" rid="F8">8A, B</xref>): I <abbrev xmlns:xlink="http://www.w3.org/1999/xlink" xlink:title="tibia" id="ABBRID0ER1AG" xlink:type="simple">ti</abbrev><abbrev xmlns:xlink="http://www.w3.org/1999/xlink" xlink:title="proventral" id="ABBRID0EV1AG" xlink:type="simple">pv</abbrev> 2-2-0, <abbrev xmlns:xlink="http://www.w3.org/1999/xlink" xlink:title="retroventral" id="ABBRID0EZ1AG" xlink:type="simple">rv</abbrev> 2-2-0; Met <abbrev xmlns:xlink="http://www.w3.org/1999/xlink" xlink:title="proventral" id="ABBRID0E41AG" xlink:type="simple">pv</abbrev> 1-0-1, <abbrev xmlns:xlink="http://www.w3.org/1999/xlink" xlink:title="retroventral" id="ABBRID0EB2AG" xlink:type="simple">rv</abbrev> 1-0-1. Pedicel 0.11. Abdomen 1.55 long, 0.92 wide.</p><p><bold><italic>Coloration</italic></bold> (Fig. <xref ref-type="fig" rid="F8">8A, B</xref>). Paler than male. Carapace yellow-brown. Sternum yellowish, posteromedially with mottled dark brown stripe. Abdomen yellowish, with two transverse brown stripes in anterior part, two chevron-shaped brown stripes medially, and four transverse brown stripes posteriorly; venter yellowish, with a V-shaped marking medially and a large brown spot posteriorly.</p><p><bold><italic>Epigyne</italic></bold> (Fig. <xref ref-type="fig" rid="F8">8C, D</xref>). Epigynal plate cap-shaped, with a short median septum. Epigynal hood broadly bell-shaped, arising from anteromedial atrial rim. Atrium small, widely separated. Atrial rim round, slightly sclerotized. Copulatory ducts very long, anterior part like a question mark, posterior part tubed with a slight curve medially, connecting with subposterior part of spermathecae. Glandular appendages very short, near the base of fertilization ducts. Spermathecae large, elongated, swollen, closely touching. Fertilization ducts relatively long, nearly as long as 1/2 length of spermathecae, transversely extended.</p></tp:treatment-sec><tp:treatment-sec sec-type="distribution" id="SECID0E22AG"><title>Distribution.</title><p>Known only from the type locality in Jiangxi Province, China (Fig. <xref ref-type="fig" rid="F13">13</xref>).</p></tp:treatment-sec><tp:treatment-sec><!--Section generated to contain objects referenced in tp:taxon-treatment.--><fig id="F13" position="float" orientation="portrait"><object-id xmlns:xlink="http://www.w3.org/1999/xlink" content-type="doi" xlink:type="simple">10.3897/zookeys.1102.76800.figure13</object-id><object-id xmlns:xlink="http://www.w3.org/1999/xlink" content-type="arpha" xlink:type="simple">106EE14B-18AB-5FBF-B39B-DA187ADDA03B</object-id><label>Figure 13.</label><caption><p>Records of <italic><tp:taxon-name><tp:taxon-name-part taxon-name-part-type="genus" reg="Synagelides">Synagelides</tp:taxon-name-part><tp:taxon-name-part taxon-name-part-type="species" reg="emangou">emangou</tp:taxon-name-part></tp:taxon-name></italic> sp. nov. from Gansu province; <italic><tp:taxon-name><tp:taxon-name-part taxon-name-part-type="genus" reg="Synagelides">S.</tp:taxon-name-part><tp:taxon-name-part taxon-name-part-type="species" reg="jinding">jinding</tp:taxon-name-part></tp:taxon-name></italic> sp. nov., <italic><tp:taxon-name><tp:taxon-name-part taxon-name-part-type="genus" reg="Synagelides">S.</tp:taxon-name-part><tp:taxon-name-part taxon-name-part-type="species" reg="serratus">serratus</tp:taxon-name-part></tp:taxon-name></italic> sp. nov., <italic><tp:taxon-name><tp:taxon-name-part taxon-name-part-type="genus" reg="Synagelides">S.</tp:taxon-name-part><tp:taxon-name-part taxon-name-part-type="species" reg="shuqiang">shuqiang</tp:taxon-name-part></tp:taxon-name></italic> sp. nov., and <italic><tp:taxon-name><tp:taxon-name-part taxon-name-part-type="genus" reg="Synagelides">S.</tp:taxon-name-part><tp:taxon-name-part taxon-name-part-type="species" reg="triangulatus">triangulatus</tp:taxon-name-part></tp:taxon-name></italic> sp. nov. from Jiangxi Province in China.</p></caption><graphic xmlns:xlink="http://www.w3.org/1999/xlink" xlink:href="zookeys-1102-059_article-76800__-g013.jpg" position="float" orientation="portrait" xlink:type="simple" id="oo_686173.jpg"><uri content-type="original_file" xlink:type="simple">https://binary.pensoft.net/fig/686173</uri></graphic></fig></tp:treatment-sec><ref-list><ref id="B1"><mixed-citation xmlns:xlink="http://www.w3.org/1999/xlink" xlink:type="simple"><person-group><name name-style="western"><surname>Bohdanowicz</surname><given-names>A</given-names></name></person-group> (<year>1979</year>) <article-title>Descriptions of spiders of the genus <italic><tp:taxon-name><tp:taxon-name-part taxon-name-part-type="genus">Synagelides</tp:taxon-name-part></tp:taxon-name></italic> (<tp:taxon-name><tp:taxon-name-part taxon-name-part-type="order">Araneae</tp:taxon-name-part></tp:taxon-name>: <tp:taxon-name><tp:taxon-name-part taxon-name-part-type="family">Salticidae</tp:taxon-name-part></tp:taxon-name>) from Japan and Nepal.</article-title><source>Acta Arachnologica</source><volume>28</volume>(<issue>2</issue>): <fpage>53</fpage>–<lpage>62</lpage>. <ext-link xlink:href="10.2476/asjaa.28.53" ext-link-type="doi" xlink:type="simple">https://doi.org/10.2476/asjaa.28.53</ext-link></mixed-citation></ref><ref id="B2"><mixed-citation xmlns:xlink="http://www.w3.org/1999/xlink" xlink:type="simple"><person-group><name name-style="western"><surname>Bohdanowicz</surname><given-names>A</given-names></name></person-group> (<year>1987</year>) <article-title><tp:taxon-name><tp:taxon-name-part taxon-name-part-type="family">Salticidae</tp:taxon-name-part></tp:taxon-name> from the Nepal Himalayas: The genus <italic><tp:taxon-name><tp:taxon-name-part taxon-name-part-type="genus">Synagelides</tp:taxon-name-part></tp:taxon-name></italic> Bösenberg &amp; Strand 1906.</article-title><source>Courier Forschungsinstitut Senckenberg</source><volume>93</volume>: <fpage>65</fpage>–<lpage>86</lpage>.</mixed-citation></ref><ref id="B6"><mixed-citation xmlns:xlink="http://www.w3.org/1999/xlink" xlink:type="simple"><person-group><name name-style="western"><surname>Logunov</surname><given-names>DV</given-names></name><name name-style="western"><surname>Hereward</surname><given-names>J</given-names></name></person-group> (<year>2006</year>) <article-title>New species and synonymies in the genus <italic><tp:taxon-name><tp:taxon-name-part taxon-name-part-type="genus">Synagelides</tp:taxon-name-part></tp:taxon-name></italic> Strand in Bösenberg &amp; Strand, 1906 (<tp:taxon-name><tp:taxon-name-part taxon-name-part-type="order">Araneae</tp:taxon-name-part></tp:taxon-name>: <tp:taxon-name><tp:taxon-name-part taxon-name-part-type="family">Salticidae</tp:taxon-name-part></tp:taxon-name>).</article-title><source>Bulletin-British Arachnological Society</source><volume>13</volume>: <fpage>281</fpage>–<lpage>292</lpage>.</mixed-citation></ref><ref id="B8"><mixed-citation xmlns:xlink="http://www.w3.org/1999/xlink" xlink:type="simple"><person-group><name name-style="western"><surname>Peng</surname><given-names>XJ</given-names></name></person-group> (<year>2020</year>) <source>Fauna Sinica, Invertebrata 53, <tp:taxon-name><tp:taxon-name-part taxon-name-part-type="class">Arachnida</tp:taxon-name-part></tp:taxon-name>: <tp:taxon-name><tp:taxon-name-part taxon-name-part-type="order">Araneae</tp:taxon-name-part></tp:taxon-name>: <tp:taxon-name><tp:taxon-name-part taxon-name-part-type="family">Salticidae</tp:taxon-name-part></tp:taxon-name>.</source><publisher-name>Science Press</publisher-name>, <publisher-loc>Beijing</publisher-loc>, <size units="page">612 pp</size>.</mixed-citation></ref></ref-list></tp:taxon-treatment>
