# Supplementary material for: ﻿Five new species of Synagelides Strand, 1906 from China (Araneae, Salticidae)
Source: Zookeys. 2022 May 19;1102:59–82. doi: 10.3897/zookeys.1102.76800 (PMC9848945; doi:10.3897/zookeys.1102.76800)
Supplement: XML Treatment for Synagelides shuqiang [file zookeys.1102.76800-treatment4.xml]

<!DOCTYPE tp:taxon-treatment
  PUBLIC "-//TaxonX//DTD Taxonomic Treatment Publishing DTD v0 20100105//EN" "tax-treatment-NSO.dtd">
<tp:taxon-treatment xmlns:tp="http://www.plazi.org/taxpub"><tp:treatment-meta><kwd-group><label>Taxon classification</label><kwd>
                  <named-content content-type="kingdom">Animalia</named-content>
                </kwd><kwd>
                  <named-content content-type="order">Araneae</named-content>
                </kwd><kwd>
                  <named-content content-type="family">Salticidae</named-content>
                </kwd></kwd-group><mixed-citation publication-type="journal"><person-group><name><surname>Liu</surname><given-names>Ke-ke</given-names></name><name><surname>Zhao</surname><given-names>Zi-Yi</given-names></name><name><surname>Xiao</surname><given-names>Yong-hong</given-names></name><name><surname>Peng</surname><given-names>Xian-Jin</given-names></name></person-group><article-title>﻿Five new species of <italic><tp:taxon-name><tp:taxon-name-part taxon-name-part-type="genus" reg="Synagelides">Synagelides</tp:taxon-name-part></tp:taxon-name></italic> Strand, 1906 from China (<tp:taxon-name><tp:taxon-name-part taxon-name-part-type="order">Araneae</tp:taxon-name-part></tp:taxon-name>, <tp:taxon-name><tp:taxon-name-part taxon-name-part-type="family">Salticidae</tp:taxon-name-part></tp:taxon-name>)</article-title><source>Zookeys</source><day>19</day><month>05</month><year>2022</year><volume>1102</volume><fpage>59</fpage><lpage>82</lpage><pub-id pub-id-type="doi">10.3897/zookeys.1102.76800</pub-id></mixed-citation></tp:treatment-meta><tp:nomenclature><label>﻿</label><tp:taxon-name>
                <object-id xmlns:xlink="http://www.w3.org/1999/xlink" content-type="arpha" xlink:type="simple">86D875BF-189C-5BF0-87EB-065AACCC502F</object-id>
                <tp:taxon-name-part taxon-name-part-type="genus" reg="Synagelides">Synagelides</tp:taxon-name-part>
                <tp:taxon-name-part taxon-name-part-type="species" reg="shuqiang">shuqiang</tp:taxon-name-part>
                <object-id xmlns:xlink="http://www.w3.org/1999/xlink" content-type="zoobank" xlink:type="simple">http://zoobank.org/1FC0A541-AB4C-40FB-85BC-B01AC3290902</object-id>
              </tp:taxon-name><tp:taxon-authority>Liu</tp:taxon-authority><tp:taxon-status xmlns:xlink="http://www.w3.org/1999/xlink" xlink:type="simple">sp. nov.</tp:taxon-status><xref ref-type="fig" rid="F9">Figs 9</xref><xref ref-type="fig" rid="F10">, 10</xref><xref ref-type="fig" rid="F11">, 11</xref></tp:nomenclature><tp:treatment-sec sec-type="material" id="SECID0E24AG"><title>Material examined.</title><p><bold><italic>Holotype</italic></bold> ♂, <named-content xmlns:xlink="http://www.w3.org/1999/xlink" content-type="dwc:verbatimCoordinates" xlink:type="simple"><named-content content-type="geo-json" specific-use="{&#34;type&#34;:&#34;Point&#34;,&#34;coordinates&#34;:[115.456969,24.926489]}" id="NCID0EJ5AG" xlink:type="simple">24°55'35.36"N, 115°27'25.09"E</named-content></named-content>, 716 m, Guiz­humao Parking lot, near the county-boundary between Xunwu and Anyuan County, Ganzhou City, Jiangxi Province, China, 7 October 2020, K. Liu, Y. Ying, M. Zhang &amp; J. Yan leg.</p></tp:treatment-sec><tp:treatment-sec sec-type="etymology" id="SECID0EO5AG"><title>Etymology.</title><p>The species is named in honor of Dr Shuqiang Li, a well-known arachnologist (Institute of Zoology, Chinese Academy of Sciences, Beijing); noun in apposition.</p></tp:treatment-sec><tp:treatment-sec sec-type="diagnosis" id="SECID0ET5AG"><title>Diagnosis.</title><p>The male of this species is most similar to that of <italic><tp:taxon-name><tp:taxon-name-part taxon-name-part-type="genus" reg="Synagelides">Synagelides</tp:taxon-name-part><tp:taxon-name-part taxon-name-part-type="species" reg="hamatus">hamatus</tp:taxon-name-part></tp:taxon-name></italic><xref ref-type="bibr" rid="B12">Zhu et al. 2005</xref> (<xref ref-type="bibr" rid="B12">Zhu et al. 2005</xref>: 541, fig. 12D, E) and <italic><tp:taxon-name><tp:taxon-name-part taxon-name-part-type="genus" reg="Synagelides">S.</tp:taxon-name-part><tp:taxon-name-part taxon-name-part-type="species" reg="palpalis">palpalis</tp:taxon-name-part></tp:taxon-name></italic> Żabka, 1985 (<xref ref-type="bibr" rid="B10">Wang et al. 2020</xref>: 16, fig. 17D) in having a convoluted embolus reaching cymbial tip and the shape of tegulum, but differs from them in having (Figs <xref ref-type="fig" rid="F9">9C–I</xref>, <xref ref-type="fig" rid="F10">10</xref>) a L-shaped terminal apophysis in ventral view (vs broadly hook-shaped in <italic><tp:taxon-name><tp:taxon-name-part taxon-name-part-type="genus" reg="Synagelides">S.</tp:taxon-name-part><tp:taxon-name-part taxon-name-part-type="species" reg="hamatus">hamatus</tp:taxon-name-part></tp:taxon-name></italic> and S-shaped in <italic><tp:taxon-name><tp:taxon-name-part taxon-name-part-type="genus" reg="Synagelides">S.</tp:taxon-name-part><tp:taxon-name-part taxon-name-part-type="species" reg="palpalis">palpalis</tp:taxon-name-part></tp:taxon-name></italic>) and the sword-shaped retrolateral tibial apophysis (vs forked in <italic><tp:taxon-name><tp:taxon-name-part taxon-name-part-type="genus" reg="Synagelides">S.</tp:taxon-name-part><tp:taxon-name-part taxon-name-part-type="species" reg="hamatus">hamatus</tp:taxon-name-part></tp:taxon-name></italic> and spine-like in <italic><tp:taxon-name><tp:taxon-name-part taxon-name-part-type="genus" reg="Synagelides">S.</tp:taxon-name-part><tp:taxon-name-part taxon-name-part-type="species" reg="palpalis">palpalis</tp:taxon-name-part></tp:taxon-name></italic>) slightly longer than 1/2 length of cymbium (vs much longer than 1/2 length of cymbium in <italic><tp:taxon-name><tp:taxon-name-part taxon-name-part-type="genus" reg="Synagelides">S.</tp:taxon-name-part><tp:taxon-name-part taxon-name-part-type="species" reg="hamatus">hamatus</tp:taxon-name-part></tp:taxon-name></italic> and <italic><tp:taxon-name><tp:taxon-name-part taxon-name-part-type="genus" reg="Synagelides">S.</tp:taxon-name-part><tp:taxon-name-part taxon-name-part-type="species" reg="palpalis">palpalis</tp:taxon-name-part></tp:taxon-name></italic>) in retrolateral view. It also resembles seven species, <italic><tp:taxon-name><tp:taxon-name-part taxon-name-part-type="genus" reg="Synagelides">S.</tp:taxon-name-part><tp:taxon-name-part taxon-name-part-type="species" reg="birmanicus">birmanicus</tp:taxon-name-part></tp:taxon-name></italic> Bohdanowicz, 1987 (see <xref ref-type="bibr" rid="B2">Bohdanowicz 1987</xref>: 84, figs 66–72), <italic><tp:taxon-name><tp:taxon-name-part taxon-name-part-type="genus" reg="Synagelides">S.</tp:taxon-name-part><tp:taxon-name-part taxon-name-part-type="species" reg="cavaleriei">cavaleriei</tp:taxon-name-part></tp:taxon-name></italic> (Schenkel, 1963) (see <xref ref-type="bibr" rid="B2">Bohdanowicz 1987</xref>: 66, figs 1, 2), <italic><tp:taxon-name><tp:taxon-name-part taxon-name-part-type="genus" reg="Synagelides">S.</tp:taxon-name-part><tp:taxon-name-part taxon-name-part-type="species" reg="gosainkundicus">gosainkundicus</tp:taxon-name-part></tp:taxon-name></italic> Bohdanowicz, 1987 (see <xref ref-type="bibr" rid="B2">Bohdanowicz 1987</xref>: 78, figs 45, 46), <italic><tp:taxon-name><tp:taxon-name-part taxon-name-part-type="genus" reg="Synagelides">S.</tp:taxon-name-part><tp:taxon-name-part taxon-name-part-type="species" reg="kosi">kosi</tp:taxon-name-part></tp:taxon-name></italic> Logunov &amp; Hereward, 2006 (see <xref ref-type="bibr" rid="B6">Logunov and Hereward 2006</xref>: 285, figs 21, 22), <italic><tp:taxon-name><tp:taxon-name-part taxon-name-part-type="genus" reg="Synagelides">S.</tp:taxon-name-part><tp:taxon-name-part taxon-name-part-type="species" reg="martensi">martensi</tp:taxon-name-part></tp:taxon-name></italic> Bohdanowicz, 1987 (see <xref ref-type="bibr" rid="B6">Logunov and Hereward 2006</xref>: 287, figs 37–40), <italic><tp:taxon-name><tp:taxon-name-part taxon-name-part-type="genus" reg="Synagelides">S.</tp:taxon-name-part><tp:taxon-name-part taxon-name-part-type="species" reg="oleksiaki">oleksiaki</tp:taxon-name-part></tp:taxon-name></italic> Bohdanowicz, 1987 (see <xref ref-type="bibr" rid="B2">Bohdanowicz 1987</xref>: 79, figs 47, 48), and <italic><tp:taxon-name><tp:taxon-name-part taxon-name-part-type="genus" reg="Synagelides">S.</tp:taxon-name-part><tp:taxon-name-part taxon-name-part-type="species" reg="walesai">walesai</tp:taxon-name-part></tp:taxon-name></italic> Bohdanowicz, 1987 (see <xref ref-type="bibr" rid="B2">Bohdanowicz 1987</xref>: 72, figs 23, 24), but can be easily distinguished from them by the very short and broad postero-retrolateral cymbial apophysis in retrolateral view (vs relatively long and thin) and the triangular terminal apophysis in retrolateral view (vs C-shaped).</p><fig id="F9" position="float" orientation="portrait"><object-id xmlns:xlink="http://www.w3.org/1999/xlink" content-type="doi" xlink:type="simple">10.3897/zookeys.1102.76800.figure9</object-id><object-id xmlns:xlink="http://www.w3.org/1999/xlink" content-type="arpha" xlink:type="simple">D01BC790-8B8A-5A26-B3BC-88B6E247CF50</object-id><label>Figure 9.</label><caption><p><italic><tp:taxon-name><tp:taxon-name-part taxon-name-part-type="genus" reg="Synagelides">Synagelides</tp:taxon-name-part><tp:taxon-name-part taxon-name-part-type="species" reg="shuqiang">shuqiang</tp:taxon-name-part></tp:taxon-name></italic> sp. nov., holotype male <bold>A</bold> habitus, dorsal view <bold>B</bold> same, ventral view <bold>C</bold> palp, detail of ventral femoral apophysis, prolateral view <bold>D</bold> same, prolateral view, slightly dorsal <bold>E</bold> same, ventral view <bold>F</bold> same, ventral view, slightly retrolateral <bold>G</bold> same, retrolateral view <bold>H</bold> same, retrolateral view, slightly dorsal <bold>I</bold> same, dorsal view. Abbreviations: <abbrev xmlns:xlink="http://www.w3.org/1999/xlink" xlink:title="dorso-prolateral tibial apophysis" id="ABBRID0ETGBG" xlink:type="simple">DTA</abbrev> – dorso-prolateral tibial apophysis, <abbrev xmlns:xlink="http://www.w3.org/1999/xlink" xlink:title="embolus" id="ABBRID0EXGBG" xlink:type="simple">Em</abbrev> – embolus, <abbrev xmlns:xlink="http://www.w3.org/1999/xlink" xlink:title="postero-prolateral cymbial apophysis" id="ABBRID0E2GBG" xlink:type="simple">PCA</abbrev> – postero-prolateral cymbial apophysis, <abbrev xmlns:xlink="http://www.w3.org/1999/xlink" xlink:title="postero-retrolateral cymbial apophysis" id="ABBRID0E6GBG" xlink:type="simple">RCA</abbrev> – postero-retrolateral cymbial apophysis, <abbrev xmlns:xlink="http://www.w3.org/1999/xlink" xlink:title="retrolateral tibial apophysis" id="ABBRID0EDHBG" xlink:type="simple">RTA</abbrev> – retrolateral tibial apophysis, <abbrev xmlns:xlink="http://www.w3.org/1999/xlink" xlink:title="sperm duct" id="ABBRID0EHHBG" xlink:type="simple">SD</abbrev> – sperm duct, <abbrev xmlns:xlink="http://www.w3.org/1999/xlink" xlink:title="scale-like serrations" id="ABBRID0ELHBG" xlink:type="simple">SS</abbrev> – scale-like serrations, <abbrev xmlns:xlink="http://www.w3.org/1999/xlink" xlink:title="terminal apophysis" id="ABBRID0EPHBG" xlink:type="simple">TA</abbrev> – terminal apophysis, <abbrev xmlns:xlink="http://www.w3.org/1999/xlink" xlink:title="ventral femoral apophysis" id="ABBRID0ETHBG" xlink:type="simple">VFA</abbrev> – ventral femoral apophysis. Scale bars: 0.2 mm (<bold>A, B</bold>); 0.1 mm (<bold>C</bold>); 0.05 mm (<bold>D–I</bold>).</p></caption><graphic xmlns:xlink="http://www.w3.org/1999/xlink" xlink:href="zookeys-1102-059_article-76800__-g009.jpg" position="float" orientation="portrait" xlink:type="simple" id="oo_686169.jpg"><uri content-type="original_file" xlink:type="simple">https://binary.pensoft.net/fig/686169</uri></graphic></fig><fig id="F10" position="float" orientation="portrait"><object-id xmlns:xlink="http://www.w3.org/1999/xlink" content-type="doi" xlink:type="simple">10.3897/zookeys.1102.76800.figure10</object-id><object-id xmlns:xlink="http://www.w3.org/1999/xlink" content-type="arpha" xlink:type="simple">C850BEB3-F4ED-566B-819F-83E3E57C9515</object-id><label>Figure 10.</label><caption><p><italic><tp:taxon-name><tp:taxon-name-part taxon-name-part-type="genus" reg="Synagelides">Synagelides</tp:taxon-name-part><tp:taxon-name-part taxon-name-part-type="species" reg="shuqiang">shuqiang</tp:taxon-name-part></tp:taxon-name></italic> sp. nov., SEMs of holotype male <bold>A</bold> palp, ventral view <bold>B</bold> same, detail of terminal apophysis and embolus, ventral view <bold>C</bold> same, detail of terminal apophysis and embolus, ventral view <bold>D</bold> same, retrolateral view <bold>E</bold> same, detail of retrolateral tibial apophysis, retrolateral view <bold>F</bold> same, detail of terminal apophysis and embolus, retrolateral view <bold>G</bold> same, detail of terminal apophysis, retrolateral view <bold>H</bold> same, dorsal view <bold>I</bold> same, detail of postero-prolateral cymbial apophysis, postero-retrolateral cymbial apophysis and dorso-prolateral tibial apophysis, dorsal view. Abbreviations: <abbrev xmlns:xlink="http://www.w3.org/1999/xlink" xlink:title="dorso-prolateral tibial apophysis" id="ABBRID0EHJBG" xlink:type="simple">DTA</abbrev> – dorso-prolateral tibial apophysis, <abbrev xmlns:xlink="http://www.w3.org/1999/xlink" xlink:title="embolus" id="ABBRID0ELJBG" xlink:type="simple">Em</abbrev> – embolus, <abbrev xmlns:xlink="http://www.w3.org/1999/xlink" xlink:title="postero-prolateral cymbial apophysis" id="ABBRID0EPJBG" xlink:type="simple">PCA</abbrev> – postero-prolateral cymbial apophysis, <abbrev xmlns:xlink="http://www.w3.org/1999/xlink" xlink:title="postero-retrolateral cymbial apophysis" id="ABBRID0ETJBG" xlink:type="simple">RCA</abbrev> – postero-retrolateral cymbial apophysis, <abbrev xmlns:xlink="http://www.w3.org/1999/xlink" xlink:title="retrolateral tibial apophysis" id="ABBRID0EXJBG" xlink:type="simple">RTA</abbrev> – retrolateral tibial apophysis, <abbrev xmlns:xlink="http://www.w3.org/1999/xlink" xlink:title="scale-like serrations" id="ABBRID0E2JBG" xlink:type="simple">SS</abbrev> – scale-like serrations, <abbrev xmlns:xlink="http://www.w3.org/1999/xlink" xlink:title="terminal apophysis" id="ABBRID0E6JBG" xlink:type="simple">TA</abbrev> – terminal apophysis.</p></caption><graphic xmlns:xlink="http://www.w3.org/1999/xlink" xlink:href="zookeys-1102-059_article-76800__-g010.jpg" position="float" orientation="portrait" xlink:type="simple" id="oo_686170.jpg"><uri content-type="original_file" xlink:type="simple">https://binary.pensoft.net/fig/686170</uri></graphic></fig></tp:treatment-sec><tp:treatment-sec sec-type="description" id="SECID0EIKBG"><title>Description.</title><p><bold><italic>Habitus</italic></bold> as in Figs <xref ref-type="fig" rid="F9">9A, B</xref>, <xref ref-type="fig" rid="F11">11</xref>. Total length 4.63. Carapace 1.98 long, 1.44 wide. Eye sizes and interdistances: <abbrev xmlns:xlink="http://www.w3.org/1999/xlink" xlink:title="anterior median eye" id="ABBRID0E2KBG" xlink:type="simple">AME</abbrev> 0.48; <abbrev xmlns:xlink="http://www.w3.org/1999/xlink" xlink:title="anterior lateral eye" id="ABBRID0E6KBG" xlink:type="simple">ALE</abbrev> 0.23; <abbrev xmlns:xlink="http://www.w3.org/1999/xlink" xlink:title="posterior median eye" id="ABBRID0EDLBG" xlink:type="simple">PME</abbrev> 0.13; <abbrev xmlns:xlink="http://www.w3.org/1999/xlink" xlink:title="posterior lateral eye" id="ABBRID0EHLBG" xlink:type="simple">PLE</abbrev> 0.25; <abbrev xmlns:xlink="http://www.w3.org/1999/xlink" xlink:title="anterior median eye" id="ABBRID0ELLBG" xlink:type="simple">AME</abbrev>–<abbrev xmlns:xlink="http://www.w3.org/1999/xlink" xlink:title="anterior median eye" id="ABBRID0EPLBG" xlink:type="simple">AME</abbrev> 0.10; <abbrev xmlns:xlink="http://www.w3.org/1999/xlink" xlink:title="anterior median eye" id="ABBRID0ETLBG" xlink:type="simple">AME</abbrev>–<abbrev xmlns:xlink="http://www.w3.org/1999/xlink" xlink:title="anterior lateral eye" id="ABBRID0EXLBG" xlink:type="simple">ALE</abbrev> 0.10; <abbrev xmlns:xlink="http://www.w3.org/1999/xlink" xlink:title="posterior median eye" id="ABBRID0E2LBG" xlink:type="simple">PME</abbrev>–<abbrev xmlns:xlink="http://www.w3.org/1999/xlink" xlink:title="posterior median eye" id="ABBRID0E6LBG" xlink:type="simple">PME</abbrev> 1.14; <abbrev xmlns:xlink="http://www.w3.org/1999/xlink" xlink:title="anterior lateral eye" id="ABBRID0EDMBG" xlink:type="simple">ALE</abbrev>–<abbrev xmlns:xlink="http://www.w3.org/1999/xlink" xlink:title="anterior lateral eye" id="ABBRID0EHMBG" xlink:type="simple">ALE</abbrev> 1.06; <abbrev xmlns:xlink="http://www.w3.org/1999/xlink" xlink:title="posterior median eye" id="ABBRID0ELMBG" xlink:type="simple">PME</abbrev>–<abbrev xmlns:xlink="http://www.w3.org/1999/xlink" xlink:title="posterior lateral eye" id="ABBRID0EPMBG" xlink:type="simple">PLE</abbrev> 0.42; <abbrev xmlns:xlink="http://www.w3.org/1999/xlink" xlink:title="posterior lateral eye" id="ABBRID0ETMBG" xlink:type="simple">PLE</abbrev>–<abbrev xmlns:xlink="http://www.w3.org/1999/xlink" xlink:title="posterior lateral eye" id="ABBRID0EXMBG" xlink:type="simple">PLE</abbrev> 1.24; <abbrev xmlns:xlink="http://www.w3.org/1999/xlink" xlink:title="anterior lateral eye" id="ABBRID0E2MBG" xlink:type="simple">ALE</abbrev>–<abbrev xmlns:xlink="http://www.w3.org/1999/xlink" xlink:title="posterior lateral eye" id="ABBRID0E6MBG" xlink:type="simple">PLE</abbrev> 0.83; <abbrev xmlns:xlink="http://www.w3.org/1999/xlink" xlink:title="anterior median eye" id="ABBRID0EDNBG" xlink:type="simple">AME</abbrev>–<abbrev xmlns:xlink="http://www.w3.org/1999/xlink" xlink:title="posterior median eye" id="ABBRID0EHNBG" xlink:type="simple">PME</abbrev> 0.48; <abbrev xmlns:xlink="http://www.w3.org/1999/xlink" xlink:title="anterior median eye" id="ABBRID0ELNBG" xlink:type="simple">AME</abbrev>–<abbrev xmlns:xlink="http://www.w3.org/1999/xlink" xlink:title="posterior lateral eye" id="ABBRID0EPNBG" xlink:type="simple">PLE</abbrev> 0.96. <abbrev xmlns:xlink="http://www.w3.org/1999/xlink" xlink:title="median ocular area" id="ABBRID0ETNBG" xlink:type="simple">MOA</abbrev>: 0.74 long; 0.92 anterior width, 1.28 posterior width. Fovea (Fig. <xref ref-type="fig" rid="F9">9A</xref>) round, hollowed. Chelicerae (Fig. <xref ref-type="fig" rid="F9">9B</xref>) with two promarginal teeth (proximal larger) and one large laminar retromarginal teeth. Sternum (Fig. <xref ref-type="fig" rid="F9">9B</xref>) shield-shaped, longer than wide, anterolateral sloping, posterior end arch-shaped. Leg measurements: I 5.03 (1.54, 1.44, 1.24, 0.49, 0.32); II 3.37 (1.03, 0.51, 0.83, 0.69, 0.31); III 3.25 (0.97, 0.48, 0.78, 0.68, 0.34); IV 4.35 (1.25, 1.29, 0.57, 0.84, 0.4). Femur width: I 0.42; II 0.26; III 0.28; IV 0.28. Leg spination (Fig. <xref ref-type="fig" rid="F9">9A, B</xref>): I <abbrev xmlns:xlink="http://www.w3.org/1999/xlink" xlink:title="tibia" id="ABBRID0EHOBG" xlink:type="simple">ti</abbrev><abbrev xmlns:xlink="http://www.w3.org/1999/xlink" xlink:title="proventral" id="ABBRID0ELOBG" xlink:type="simple">pv</abbrev> 0-3-1, <abbrev xmlns:xlink="http://www.w3.org/1999/xlink" xlink:title="retroventral" id="ABBRID0EPOBG" xlink:type="simple">rv</abbrev> 0-3-1; Met <abbrev xmlns:xlink="http://www.w3.org/1999/xlink" xlink:title="proventral" id="ABBRID0ETOBG" xlink:type="simple">pv</abbrev> 1-0-1, <abbrev xmlns:xlink="http://www.w3.org/1999/xlink" xlink:title="retroventral" id="ABBRID0EXOBG" xlink:type="simple">rv</abbrev> 1-0-1. Pedicel 0.20. Abdomen 2.46 long, 1.01 wide.</p><p><bold><italic>Coloration</italic></bold> (Fig. <xref ref-type="fig" rid="F9">9A, B</xref>). Carapace reddish brown, anterior part darker than posterior, posteriorly with radial grooves, and 12–16 rows of short scale-like, black setae. Endites yellow-brown, mottled. Labium yellow-brown, anteriorly with a single row of strong setae, posteriorly dark brown. Sternum, yellow, with pale brown mottled spots around margin. Legs: trochanter I yellow, trochanters II–IV yellowish; femur I reddish brown, femora II–IV yellow; tibiae, patellae, and metatarsi yellow; tarsi yellowish. Abdomen dark brown, mottled, with one broad yellowish stripe including a semicircular dark brown marking in medial part; venter yellow to dark brown, with three dark brown adjacent stripes, posterior part fusing. Spinnerets dark yellow.</p><p><bold><italic>Palp</italic></bold> (Figs <xref ref-type="fig" rid="F9">9C–I</xref>, <xref ref-type="fig" rid="F10">10</xref>). Femur with a thick, strong, tooth-like ventral apophysis. Patella swollen, with a length–width ratio of ca 1.76. Tibia small and narrow, with a long, strong, sword-like, retrolateral apophysis which slightly longer than 1/2 length of cymbium and a ridge-like prolateral apophysis locking cymbial postero-prolateral apophysis. Cymbium bullet-shaped in dorsal view, with a short, strong, broad, sclerotized postero-retrolateral and a long, strong, thick postero-prolateral apophysis. Tegulum very broad, lacking mastoid apophysis in ventral view, with a thin sperm duct in retrolateral view. Terminal apophysis strongly sclerotized, L-shaped, and with a horn-like tip in ventral view, arising from antero-retrolateral part of tegulum, with abundant strong, scale-like serrations on anterior surface. Embolus an anticlockwise convolute in ventral view, longer than terminal apophysis, with relatively broad curved basal part, and whip-shaped apical part, apex extending beyond the cymbial tip.</p><p><bold>Female.</bold> Unknown.</p></tp:treatment-sec><tp:treatment-sec sec-type="comments" id="SECID0EZPBG"><title>Comments.</title><p>The male of this species is not conspecific with <italic><tp:taxon-name><tp:taxon-name-part taxon-name-part-type="genus" reg="Synagelides">Synagelides</tp:taxon-name-part><tp:taxon-name-part taxon-name-part-type="species" reg="triangulatus">triangulatus</tp:taxon-name-part></tp:taxon-name></italic> sp. nov. based on the following observations. Firstly, the male abdomen is elongated in dorsal view, nearly 2.5 times as long as wide, while in <italic><tp:taxon-name><tp:taxon-name-part taxon-name-part-type="genus" reg="Synagelides">S.</tp:taxon-name-part><tp:taxon-name-part taxon-name-part-type="species" reg="triangulatus">triangulatus</tp:taxon-name-part></tp:taxon-name></italic>, the length–width ratio is ca 1.5. Secondly, the abdomen has a clear constriction located medially (Fig. <xref ref-type="fig" rid="F11">11</xref>), but in the latter a constriction is absent (Fig. <xref ref-type="fig" rid="F12">12A, B</xref>). This species seems more successful than the latter in ant mimicry based on its habitus.</p><fig id="F11" position="float" orientation="portrait"><object-id xmlns:xlink="http://www.w3.org/1999/xlink" content-type="doi" xlink:type="simple">10.3897/zookeys.1102.76800.figure11</object-id><object-id xmlns:xlink="http://www.w3.org/1999/xlink" content-type="arpha" xlink:type="simple">77772196-B792-579C-81F0-FF49876C7E56</object-id><label>Figure 11.</label><caption><p>Photographs of living male specimens of <italic><tp:taxon-name><tp:taxon-name-part taxon-name-part-type="genus" reg="Synagelides">Synagelides</tp:taxon-name-part><tp:taxon-name-part taxon-name-part-type="species" reg="shuqiang">shuqiang</tp:taxon-name-part></tp:taxon-name></italic> sp. nov., from Ganzhou City in Jiangxi Province, China.</p></caption><graphic xmlns:xlink="http://www.w3.org/1999/xlink" xlink:href="zookeys-1102-059_article-76800__-g011.jpg" position="float" orientation="portrait" xlink:type="simple" id="oo_686171.jpg"><uri content-type="original_file" xlink:type="simple">https://binary.pensoft.net/fig/686171</uri></graphic></fig><fig id="F12" position="float" orientation="portrait"><object-id xmlns:xlink="http://www.w3.org/1999/xlink" content-type="doi" xlink:type="simple">10.3897/zookeys.1102.76800.figure12</object-id><object-id xmlns:xlink="http://www.w3.org/1999/xlink" content-type="arpha" xlink:type="simple">9F348172-DEAC-52F1-84A9-B63A1B82EDF6</object-id><label>Figure 12.</label><caption><p><italic><tp:taxon-name><tp:taxon-name-part taxon-name-part-type="genus" reg="Synagelides">Synagelides</tp:taxon-name-part><tp:taxon-name-part taxon-name-part-type="species" reg="triangulatus">triangulatus</tp:taxon-name-part></tp:taxon-name></italic> sp. nov., holotype female <bold>A</bold> habitus, dorsal view <bold>B</bold> same, ventral view <bold>C</bold> epigyne, ventral view <bold>D</bold> same, dorsal view. Abbreviations: <abbrev xmlns:xlink="http://www.w3.org/1999/xlink" xlink:title="atrial rim" id="ABBRID0EQSBG" xlink:type="simple">AR</abbrev> – atrial rim, At – atrium, <abbrev xmlns:xlink="http://www.w3.org/1999/xlink" xlink:title="copulatory duct" id="ABBRID0EUSBG" xlink:type="simple">CD</abbrev> – copulatory duct, <abbrev xmlns:xlink="http://www.w3.org/1999/xlink" xlink:title="copulatory opening" id="ABBRID0EYSBG" xlink:type="simple">CO</abbrev> – copulatory opening, <abbrev xmlns:xlink="http://www.w3.org/1999/xlink" xlink:title="epigynal hood" id="ABBRID0E3SBG" xlink:type="simple">EH</abbrev> – epigynal hood, <abbrev xmlns:xlink="http://www.w3.org/1999/xlink" xlink:title="fertilization duct" id="ABBRID0EATBG" xlink:type="simple">FD</abbrev> – fertilization duct, <abbrev xmlns:xlink="http://www.w3.org/1999/xlink" xlink:title="glandular appendages" id="ABBRID0EETBG" xlink:type="simple">GA</abbrev> – glandular appendages, <abbrev xmlns:xlink="http://www.w3.org/1999/xlink" xlink:title="median septum" id="ABBRID0EITBG" xlink:type="simple">MS</abbrev> – median septum, <abbrev xmlns:xlink="http://www.w3.org/1999/xlink" xlink:title="spermatheca" id="ABBRID0EMTBG" xlink:type="simple">Spe</abbrev> – spermatheca. Scale bars: 0.2 mm (<bold>A, B</bold>); 0.05 mm (<bold>C, D</bold>).</p></caption><graphic xmlns:xlink="http://www.w3.org/1999/xlink" xlink:href="zookeys-1102-059_article-76800__-g012.jpg" position="float" orientation="portrait" xlink:type="simple" id="oo_686172.jpg"><uri content-type="original_file" xlink:type="simple">https://binary.pensoft.net/fig/686172</uri></graphic></fig></tp:treatment-sec><tp:treatment-sec sec-type="distribution" id="SECID0EZTBG"><title>Distribution.</title><p>Known only from the type locality in Jiangxi Province, China (Fig. <xref ref-type="fig" rid="F13">13</xref>).</p><fig id="F13" position="float" orientation="portrait"><object-id xmlns:xlink="http://www.w3.org/1999/xlink" content-type="doi" xlink:type="simple">10.3897/zookeys.1102.76800.figure13</object-id><object-id xmlns:xlink="http://www.w3.org/1999/xlink" content-type="arpha" xlink:type="simple">106EE14B-18AB-5FBF-B39B-DA187ADDA03B</object-id><label>Figure 13.</label><caption><p>Records of <italic><tp:taxon-name><tp:taxon-name-part taxon-name-part-type="genus" reg="Synagelides">Synagelides</tp:taxon-name-part><tp:taxon-name-part taxon-name-part-type="species" reg="emangou">emangou</tp:taxon-name-part></tp:taxon-name></italic> sp. nov. from Gansu province; <italic><tp:taxon-name><tp:taxon-name-part taxon-name-part-type="genus" reg="Synagelides">S.</tp:taxon-name-part><tp:taxon-name-part taxon-name-part-type="species" reg="jinding">jinding</tp:taxon-name-part></tp:taxon-name></italic> sp. nov., <italic><tp:taxon-name><tp:taxon-name-part taxon-name-part-type="genus" reg="Synagelides">S.</tp:taxon-name-part><tp:taxon-name-part taxon-name-part-type="species" reg="serratus">serratus</tp:taxon-name-part></tp:taxon-name></italic> sp. nov., <italic><tp:taxon-name><tp:taxon-name-part taxon-name-part-type="genus" reg="Synagelides">S.</tp:taxon-name-part><tp:taxon-name-part taxon-name-part-type="species" reg="shuqiang">shuqiang</tp:taxon-name-part></tp:taxon-name></italic> sp. nov., and <italic><tp:taxon-name><tp:taxon-name-part taxon-name-part-type="genus" reg="Synagelides">S.</tp:taxon-name-part><tp:taxon-name-part taxon-name-part-type="species" reg="triangulatus">triangulatus</tp:taxon-name-part></tp:taxon-name></italic> sp. nov. from Jiangxi Province in China.</p></caption><graphic xmlns:xlink="http://www.w3.org/1999/xlink" xlink:href="zookeys-1102-059_article-76800__-g013.jpg" position="float" orientation="portrait" xlink:type="simple" id="oo_686173.jpg"><uri content-type="original_file" xlink:type="simple">https://binary.pensoft.net/fig/686173</uri></graphic></fig></tp:treatment-sec><ref-list><ref id="B12"><mixed-citation xmlns:xlink="http://www.w3.org/1999/xlink" xlink:type="simple"><person-group><name name-style="western"><surname>Zhu</surname><given-names>MS</given-names></name><name name-style="western"><surname>Zhang</surname><given-names>JX</given-names></name><name name-style="western"><surname>Zhang</surname><given-names>ZS</given-names></name><name name-style="western"><surname>Chen</surname><given-names>HM</given-names></name></person-group> (<year>2005</year>) <article-title><tp:taxon-name><tp:taxon-name-part taxon-name-part-type="class">Arachnida</tp:taxon-name-part></tp:taxon-name>: <tp:taxon-name><tp:taxon-name-part taxon-name-part-type="order">Araneae</tp:taxon-name-part></tp:taxon-name>.</article-title> In: <person-group><name name-style="western"><surname>Yang</surname><given-names>MF</given-names></name><name name-style="western"><surname>Jin</surname><given-names>DC</given-names></name></person-group> (<role>Eds</role>) <issue-title>Insects from Dashahe Nature Reserve of Guizhou.</issue-title><source>Guizhou People’s Publishing House, Guiyang</source>, <fpage>490</fpage>–<lpage>555</lpage>.</mixed-citation></ref><ref id="B10"><mixed-citation xmlns:xlink="http://www.w3.org/1999/xlink" xlink:type="simple"><person-group><name name-style="western"><surname>Wang</surname><given-names>C</given-names></name><name name-style="western"><surname>Mi</surname><given-names>XQ</given-names></name><name name-style="western"><surname>Irfan</surname><given-names>M</given-names></name><name name-style="western"><surname>Peng</surname><given-names>XJ</given-names></name></person-group> (<year>2020</year>) <article-title>On eight species of the spider genus <italic><tp:taxon-name><tp:taxon-name-part taxon-name-part-type="genus">Synagelides</tp:taxon-name-part></tp:taxon-name></italic> Strand, 1906 from China (<tp:taxon-name><tp:taxon-name-part taxon-name-part-type="order">Araneae</tp:taxon-name-part></tp:taxon-name>: <tp:taxon-name><tp:taxon-name-part taxon-name-part-type="family">Salticidae</tp:taxon-name-part></tp:taxon-name>).</article-title><source>European Journal of Taxonomy</source><volume>724</volume>(<issue>1</issue>): <fpage>1</fpage>–<lpage>33</lpage>. <ext-link xlink:href="10.5852/ejt.2020.724.1153" ext-link-type="doi" xlink:type="simple">https://doi.org/10.5852/ejt.2020.724.1153</ext-link></mixed-citation></ref><ref id="B2"><mixed-citation xmlns:xlink="http://www.w3.org/1999/xlink" xlink:type="simple"><person-group><name name-style="western"><surname>Bohdanowicz</surname><given-names>A</given-names></name></person-group> (<year>1987</year>) <article-title><tp:taxon-name><tp:taxon-name-part taxon-name-part-type="family">Salticidae</tp:taxon-name-part></tp:taxon-name> from the Nepal Himalayas: The genus <italic><tp:taxon-name><tp:taxon-name-part taxon-name-part-type="genus">Synagelides</tp:taxon-name-part></tp:taxon-name></italic> Bösenberg &amp; Strand 1906.</article-title><source>Courier Forschungsinstitut Senckenberg</source><volume>93</volume>: <fpage>65</fpage>–<lpage>86</lpage>.</mixed-citation></ref><ref id="B6"><mixed-citation xmlns:xlink="http://www.w3.org/1999/xlink" xlink:type="simple"><person-group><name name-style="western"><surname>Logunov</surname><given-names>DV</given-names></name><name name-style="western"><surname>Hereward</surname><given-names>J</given-names></name></person-group> (<year>2006</year>) <article-title>New species and synonymies in the genus <italic><tp:taxon-name><tp:taxon-name-part taxon-name-part-type="genus">Synagelides</tp:taxon-name-part></tp:taxon-name></italic> Strand in Bösenberg &amp; Strand, 1906 (<tp:taxon-name><tp:taxon-name-part taxon-name-part-type="order">Araneae</tp:taxon-name-part></tp:taxon-name>: <tp:taxon-name><tp:taxon-name-part taxon-name-part-type="family">Salticidae</tp:taxon-name-part></tp:taxon-name>).</article-title><source>Bulletin-British Arachnological Society</source><volume>13</volume>: <fpage>281</fpage>–<lpage>292</lpage>.</mixed-citation></ref></ref-list></tp:taxon-treatment>
