# Supplementary material for: ﻿Five new species of Synagelides Strand, 1906 from China (Araneae, Salticidae)
Source: Zookeys. 2022 May 19;1102:59–82. doi: 10.3897/zookeys.1102.76800 (PMC9848945; doi:10.3897/zookeys.1102.76800)
Supplement: XML Treatment for Synagelides triangulatus [file zookeys.1102.76800-treatment5.xml]

<!DOCTYPE tp:taxon-treatment
  PUBLIC "-//TaxonX//DTD Taxonomic Treatment Publishing DTD v0 20100105//EN" "tax-treatment-NSO.dtd">
<tp:taxon-treatment xmlns:tp="http://www.plazi.org/taxpub"><tp:treatment-meta><kwd-group><label>Taxon classification</label><kwd>
                  <named-content content-type="kingdom">Animalia</named-content>
                </kwd><kwd>
                  <named-content content-type="order">Araneae</named-content>
                </kwd><kwd>
                  <named-content content-type="family">Salticidae</named-content>
                </kwd></kwd-group><mixed-citation publication-type="journal"><person-group><name><surname>Liu</surname><given-names>Ke-ke</given-names></name><name><surname>Zhao</surname><given-names>Zi-Yi</given-names></name><name><surname>Xiao</surname><given-names>Yong-hong</given-names></name><name><surname>Peng</surname><given-names>Xian-Jin</given-names></name></person-group><article-title>﻿Five new species of <italic><tp:taxon-name><tp:taxon-name-part taxon-name-part-type="genus" reg="Synagelides">Synagelides</tp:taxon-name-part></tp:taxon-name></italic> Strand, 1906 from China (<tp:taxon-name><tp:taxon-name-part taxon-name-part-type="order">Araneae</tp:taxon-name-part></tp:taxon-name>, <tp:taxon-name><tp:taxon-name-part taxon-name-part-type="family">Salticidae</tp:taxon-name-part></tp:taxon-name>)</article-title><source>Zookeys</source><day>19</day><month>05</month><year>2022</year><volume>1102</volume><fpage>59</fpage><lpage>82</lpage><pub-id pub-id-type="doi">10.3897/zookeys.1102.76800</pub-id></mixed-citation></tp:treatment-meta><tp:nomenclature><label>﻿</label><tp:taxon-name>
                <object-id xmlns:xlink="http://www.w3.org/1999/xlink" content-type="arpha" xlink:type="simple">B50EF395-0D48-5153-830B-C7A2F4C51A9C</object-id>
                <tp:taxon-name-part taxon-name-part-type="genus" reg="Synagelides">Synagelides</tp:taxon-name-part>
                <tp:taxon-name-part taxon-name-part-type="species" reg="triangulatus">triangulatus</tp:taxon-name-part>
                <object-id xmlns:xlink="http://www.w3.org/1999/xlink" content-type="zoobank" xlink:type="simple">http://zoobank.org/25E61438-A86C-4156-AFC9-569E31D87ED0</object-id>
              </tp:taxon-name><tp:taxon-authority>Liu</tp:taxon-authority><tp:taxon-status xmlns:xlink="http://www.w3.org/1999/xlink" xlink:type="simple">sp. nov.</tp:taxon-status><xref ref-type="fig" rid="F12">Fig. 12</xref></tp:nomenclature><tp:treatment-sec sec-type="material" id="SECID0EVXBG"><title>Material examined.</title><p><bold><italic>Holotype</italic></bold> ♀, <named-content xmlns:xlink="http://www.w3.org/1999/xlink" content-type="dwc:verbatimCoordinates" xlink:type="simple"><named-content content-type="geo-json" specific-use="{&#34;type&#34;:&#34;Point&#34;,&#34;coordinates&#34;:[114.146508,26.007847]}" id="NCID0EDYBG" xlink:type="simple">26°00'28.25"N, 114°08'47.43"E</named-content></named-content>, 1046 m, near Viewing Platform, Wuzhifeng Scenic Spot, Wuzhifeng Town, Shangyou County, Ganzhou City, Jiangxi Province, China, 1 October 2020, K. Liu, Y. Ying, M. Zhang &amp; J. Yan leg. <bold><italic>Paratype</italic></bold> 1 subadult male, the same data as holotype.</p></tp:treatment-sec><tp:treatment-sec sec-type="etymology" id="SECID0ELYBG"><title>Etymology.</title><p>The name is from the Latin word <italic><tp:taxon-name><tp:taxon-name-part taxon-name-part-type="genus" reg="Synagelides"/><tp:taxon-name-part taxon-name-part-type="species" reg="triangulatus">triangulatus</tp:taxon-name-part></tp:taxon-name></italic>, referring to the shape of the median septum; adjective.</p></tp:treatment-sec><tp:treatment-sec sec-type="diagnosis" id="SECID0E2YBG"><title>Diagnosis.</title><p>The female of this species is most similar to <italic><tp:taxon-name><tp:taxon-name-part taxon-name-part-type="genus" reg="Synagelides">Synagelides</tp:taxon-name-part><tp:taxon-name-part taxon-name-part-type="species" reg="kosi">kosi</tp:taxon-name-part></tp:taxon-name></italic> Logunov &amp; Hereward, 2006 (<xref ref-type="bibr" rid="B6">Logunov and Hereward 2006</xref>: 285, figs 24, 32) and <italic><tp:taxon-name><tp:taxon-name-part taxon-name-part-type="genus" reg="Synagelides">S.</tp:taxon-name-part><tp:taxon-name-part taxon-name-part-type="species" reg="jinggangshanensis">jinggangshanensis</tp:taxon-name-part></tp:taxon-name></italic><xref ref-type="bibr" rid="B5">Liu et al., 2017</xref> (<xref ref-type="bibr" rid="B5">Liu et al. 2017</xref>: 292, figs 1C, D, 2A, B; holotype examined) in having the C-shaped median part and the sloping, slender, tub-shaped posterior part of copulatory duct, but can be separated from them by (Fig. <xref ref-type="fig" rid="F12">12C, D</xref>) the broad, bell-shaped epigynal hood (vs relatively thin in <italic><tp:taxon-name><tp:taxon-name-part taxon-name-part-type="genus" reg="Synagelides">S.</tp:taxon-name-part><tp:taxon-name-part taxon-name-part-type="species" reg="kosi">kosi</tp:taxon-name-part></tp:taxon-name></italic> and <italic><tp:taxon-name><tp:taxon-name-part taxon-name-part-type="genus" reg="Synagelides">S.</tp:taxon-name-part><tp:taxon-name-part taxon-name-part-type="species" reg="jinggangshanensis">jinggangshanensis</tp:taxon-name-part></tp:taxon-name></italic>), the relatively broad triangular median septum (vs nearly T-shaped in <italic><tp:taxon-name><tp:taxon-name-part taxon-name-part-type="genus" reg="Synagelides">S.</tp:taxon-name-part><tp:taxon-name-part taxon-name-part-type="species" reg="kosi">kosi</tp:taxon-name-part></tp:taxon-name></italic> and and <italic><tp:taxon-name><tp:taxon-name-part taxon-name-part-type="genus" reg="Synagelides">S.</tp:taxon-name-part><tp:taxon-name-part taxon-name-part-type="species" reg="jinggangshanensis">jinggangshanensis</tp:taxon-name-part></tp:taxon-name></italic>), and the closely touching spermathecae (vs slightly separated in <italic><tp:taxon-name><tp:taxon-name-part taxon-name-part-type="genus" reg="Synagelides">S.</tp:taxon-name-part><tp:taxon-name-part taxon-name-part-type="species" reg="kosi">kosi</tp:taxon-name-part></tp:taxon-name></italic> and <italic><tp:taxon-name><tp:taxon-name-part taxon-name-part-type="genus" reg="Synagelides">S.</tp:taxon-name-part><tp:taxon-name-part taxon-name-part-type="species" reg="jinggangshanensis">jinggangshanensis</tp:taxon-name-part></tp:taxon-name></italic>). It also resembles seven other species, <italic><tp:taxon-name><tp:taxon-name-part taxon-name-part-type="genus" reg="Synagelides">S.</tp:taxon-name-part><tp:taxon-name-part taxon-name-part-type="species" reg="annae">annae</tp:taxon-name-part></tp:taxon-name></italic> (see <xref ref-type="bibr" rid="B1">Bohdanowicz 1979</xref>: 56, figs 14–17), <italic><tp:taxon-name><tp:taxon-name-part taxon-name-part-type="genus" reg="Synagelides">S.</tp:taxon-name-part><tp:taxon-name-part taxon-name-part-type="species" reg="birmanicus">birmanicus</tp:taxon-name-part></tp:taxon-name></italic> Bohdanowicz, 1987 (see <xref ref-type="bibr" rid="B2">Bohdanowicz 1987</xref>: 84, figs 66–72), <italic><tp:taxon-name><tp:taxon-name-part taxon-name-part-type="genus" reg="Synagelides">S.</tp:taxon-name-part><tp:taxon-name-part taxon-name-part-type="species" reg="cavaleriei">cavaleriei</tp:taxon-name-part></tp:taxon-name></italic> (Schenkel, 1963) (see <xref ref-type="bibr" rid="B2">Bohdanowicz 1987</xref>: 66, figs 1, 2), <italic><tp:taxon-name><tp:taxon-name-part taxon-name-part-type="genus" reg="Synagelides">S.</tp:taxon-name-part><tp:taxon-name-part taxon-name-part-type="species" reg="gosainkundicus">gosainkundicus</tp:taxon-name-part></tp:taxon-name></italic> Bohdanowicz, 1987 (see <xref ref-type="bibr" rid="B2">Bohdanowicz 1987</xref>: 78, figs 45, 46), <italic><tp:taxon-name><tp:taxon-name-part taxon-name-part-type="genus" reg="Synagelides">S.</tp:taxon-name-part><tp:taxon-name-part taxon-name-part-type="species" reg="martensi">martensi</tp:taxon-name-part></tp:taxon-name></italic> Bohdanowicz, 1987 (see <xref ref-type="bibr" rid="B6">Logunov and Hereward 2006</xref>: 287, figs 37–40), <italic><tp:taxon-name><tp:taxon-name-part taxon-name-part-type="genus" reg="Synagelides">S.</tp:taxon-name-part><tp:taxon-name-part taxon-name-part-type="species" reg="oleksiaki">oleksiaki</tp:taxon-name-part></tp:taxon-name></italic> Bohdanowicz, 1987 (see <xref ref-type="bibr" rid="B2">Bohdanowicz 1987</xref>: 79, figs 47, 48), and <italic><tp:taxon-name><tp:taxon-name-part taxon-name-part-type="genus" reg="Synagelides">S.</tp:taxon-name-part><tp:taxon-name-part taxon-name-part-type="species" reg="walesai">walesai</tp:taxon-name-part></tp:taxon-name></italic> Bohdanowicz, 1987 (see <xref ref-type="bibr" rid="B2">Bohdanowicz 1987</xref>: 72, figs 23, 24), but can be easily distinguished from them in having the spermathecae as long as median septum (vs shorter or longer).</p></tp:treatment-sec><tp:treatment-sec sec-type="description" id="SECID0ES6BG"><title>Description.</title><p><bold><italic>Habitus</italic></bold> as in Fig. <xref ref-type="fig" rid="F12">12A, B</xref>. Total length 3.16. Carapace 1.39 long, 1.01 wide. Eye sizes and interdistances: <abbrev xmlns:xlink="http://www.w3.org/1999/xlink" xlink:title="anterior median eye" id="ABBRID0ECAAI" xlink:type="simple">AME</abbrev> 0.23; <abbrev xmlns:xlink="http://www.w3.org/1999/xlink" xlink:title="anterior lateral eye" id="ABBRID0EGAAI" xlink:type="simple">ALE</abbrev> 0.16; <abbrev xmlns:xlink="http://www.w3.org/1999/xlink" xlink:title="posterior median eye" id="ABBRID0EKAAI" xlink:type="simple">PME</abbrev> 0.06; <abbrev xmlns:xlink="http://www.w3.org/1999/xlink" xlink:title="posterior lateral eye" id="ABBRID0EOAAI" xlink:type="simple">PLE</abbrev> 0.16; <abbrev xmlns:xlink="http://www.w3.org/1999/xlink" xlink:title="anterior median eye" id="ABBRID0ESAAI" xlink:type="simple">AME</abbrev>–<abbrev xmlns:xlink="http://www.w3.org/1999/xlink" xlink:title="anterior median eye" id="ABBRID0EWAAI" xlink:type="simple">AME</abbrev> 0.09; <abbrev xmlns:xlink="http://www.w3.org/1999/xlink" xlink:title="anterior median eye" id="ABBRID0E1AAI" xlink:type="simple">AME</abbrev>–<abbrev xmlns:xlink="http://www.w3.org/1999/xlink" xlink:title="anterior lateral eye" id="ABBRID0E5AAI" xlink:type="simple">ALE</abbrev> 0.08; <abbrev xmlns:xlink="http://www.w3.org/1999/xlink" xlink:title="posterior median eye" id="ABBRID0ECBAI" xlink:type="simple">PME</abbrev>–<abbrev xmlns:xlink="http://www.w3.org/1999/xlink" xlink:title="posterior median eye" id="ABBRID0EGBAI" xlink:type="simple">PME</abbrev> 0.81; <abbrev xmlns:xlink="http://www.w3.org/1999/xlink" xlink:title="anterior lateral eye" id="ABBRID0EKBAI" xlink:type="simple">ALE</abbrev>–<abbrev xmlns:xlink="http://www.w3.org/1999/xlink" xlink:title="anterior lateral eye" id="ABBRID0EOBAI" xlink:type="simple">ALE</abbrev> 0.76; <abbrev xmlns:xlink="http://www.w3.org/1999/xlink" xlink:title="posterior median eye" id="ABBRID0ESBAI" xlink:type="simple">PME</abbrev>–<abbrev xmlns:xlink="http://www.w3.org/1999/xlink" xlink:title="posterior lateral eye" id="ABBRID0EWBAI" xlink:type="simple">PLE</abbrev> 0.26; <abbrev xmlns:xlink="http://www.w3.org/1999/xlink" xlink:title="posterior lateral eye" id="ABBRID0E1BAI" xlink:type="simple">PLE</abbrev>–<abbrev xmlns:xlink="http://www.w3.org/1999/xlink" xlink:title="posterior lateral eye" id="ABBRID0E5BAI" xlink:type="simple">PLE</abbrev> 0.89; <abbrev xmlns:xlink="http://www.w3.org/1999/xlink" xlink:title="anterior lateral eye" id="ABBRID0ECCAI" xlink:type="simple">ALE</abbrev>–<abbrev xmlns:xlink="http://www.w3.org/1999/xlink" xlink:title="posterior lateral eye" id="ABBRID0EGCAI" xlink:type="simple">PLE</abbrev> 0.70; <abbrev xmlns:xlink="http://www.w3.org/1999/xlink" xlink:title="anterior median eye" id="ABBRID0EKCAI" xlink:type="simple">AME</abbrev>–<abbrev xmlns:xlink="http://www.w3.org/1999/xlink" xlink:title="posterior median eye" id="ABBRID0EOCAI" xlink:type="simple">PME</abbrev> 0.37; <abbrev xmlns:xlink="http://www.w3.org/1999/xlink" xlink:title="anterior median eye" id="ABBRID0ESCAI" xlink:type="simple">AME</abbrev>–<abbrev xmlns:xlink="http://www.w3.org/1999/xlink" xlink:title="posterior lateral eye" id="ABBRID0EWCAI" xlink:type="simple">PLE</abbrev> 0.57. <abbrev xmlns:xlink="http://www.w3.org/1999/xlink" xlink:title="median ocular area" id="ABBRID0E1CAI" xlink:type="simple">MOA</abbrev>: 0.55 long; 0.64 anterior width, 0.90 posterior width. Fovea (Fig. <xref ref-type="fig" rid="F12">12A</xref>) round, hollowed. Chelicerae (Fig. <xref ref-type="fig" rid="F12">12B</xref>) with two promarginal teeth (proximal larger) and one large laminar retromarginal teeth. Sternum (Fig. <xref ref-type="fig" rid="F12">12A, B</xref>) shield-shaped, longer than wide, posterior end arch-shaped. Leg measurements: I 2.97 (0.93, 0.68, 0.75, 0.33, 0.28); II 1.88 (0.6, 0.28, 0.3, 0.4, 0.3); III 2.34 (0.67, 0.37, 0.46, 0.57, 0.27); IV 3.06 (0.79, 0.39, 0.81, 0.73, 0.34). Femur width: I 0.29; II 0.17; III 0.18; IV 0.25. Leg spination (Fig. <xref ref-type="fig" rid="F12">12A, B</xref>): I <abbrev xmlns:xlink="http://www.w3.org/1999/xlink" xlink:title="tibia" id="ABBRID0EODAI" xlink:type="simple">ti</abbrev><abbrev xmlns:xlink="http://www.w3.org/1999/xlink" xlink:title="proventral" id="ABBRID0ESDAI" xlink:type="simple">pv</abbrev> 2-2-1, <abbrev xmlns:xlink="http://www.w3.org/1999/xlink" xlink:title="retroventral" id="ABBRID0EWDAI" xlink:type="simple">rv</abbrev> 2-2-0; Met <abbrev xmlns:xlink="http://www.w3.org/1999/xlink" xlink:title="proventral" id="ABBRID0E1DAI" xlink:type="simple">pv</abbrev> 1-0-1, <abbrev xmlns:xlink="http://www.w3.org/1999/xlink" xlink:title="retroventral" id="ABBRID0E5DAI" xlink:type="simple">rv</abbrev> 1-0-1. Pedicel 0.18. Abdomen 1.57 long, 0.96 wide.</p><p><bold><italic>Coloration</italic></bold> (Fig. <xref ref-type="fig" rid="F12">12A, B</xref>). Carapace dark reddish brown, anterior part darker than posterior, posteriorly with radial grooves, 14–16 rows of short black setae. Endites yellow-brown, mottled. Labium yellow-brown, anteriorly with two rows of strong setae. Sternum, yellow-brown, mottled, with dark brown, mottled stripes around margin. Legs: trochanters yellow, with dark brown stripe; femur I dark yellow-brown, femora II–IV yellow, with distinct prolateral and retrolateral dark brown stripes; patellae, tibiae, and metatarsi yellow, with dark brown lateral stripes; tarsi yellow. Abdomen dark yellow-brown, mottled, with three clear white spots consisting of abundant white setae antero-laterally and three chevron-shaped stripes (the medial one clear, others indistinct) medially; venter with many irregular yellow-brown spots postero-medially. Spinnerets yellow-brown, mottled.</p><p><bold><italic>Epigyne</italic></bold> (Fig. <xref ref-type="fig" rid="F12">12C, D</xref>). Epigynal plate apple-shaped, with a triangular median septum. Epigynal hood broadly bell-shaped, arising from anteromedial atrial rim. Atrium relatively large, separated by the median septum. Atrial rim round, slightly sclerotized. Copulatory ducts very long, anterior part like a question mark, medial part C-shaped, posterior part slender tube-shaped, connecting with subposterior part of spermathecae. Glandular appendages long, near the base of fertilization ducts, shorter than 1/2 length of spermathecae. Spermathecae large, elongated, swollen, closely touching, posteriorly globular. Fertilization ducts relatively broad, nearly as long as 1/3 length of spermathecae, transversely extended.</p><p><bold>Male.</bold> Unknown.</p></tp:treatment-sec><tp:treatment-sec sec-type="distribution" id="SECID0E3EAI"><title>Distribution.</title><p>Known only from the type locality in Jiangxi Province, China (Fig. <xref ref-type="fig" rid="F13">13</xref>).</p></tp:treatment-sec><tp:treatment-sec><!--Section generated to contain objects referenced in tp:taxon-treatment.--><fig id="F12" position="float" orientation="portrait"><object-id xmlns:xlink="http://www.w3.org/1999/xlink" content-type="doi" xlink:type="simple">10.3897/zookeys.1102.76800.figure12</object-id><object-id xmlns:xlink="http://www.w3.org/1999/xlink" content-type="arpha" xlink:type="simple">9F348172-DEAC-52F1-84A9-B63A1B82EDF6</object-id><label>Figure 12.</label><caption><p><italic><tp:taxon-name><tp:taxon-name-part taxon-name-part-type="genus" reg="Synagelides">Synagelides</tp:taxon-name-part><tp:taxon-name-part taxon-name-part-type="species" reg="triangulatus">triangulatus</tp:taxon-name-part></tp:taxon-name></italic> sp. nov., holotype female <bold>A</bold> habitus, dorsal view <bold>B</bold> same, ventral view <bold>C</bold> epigyne, ventral view <bold>D</bold> same, dorsal view. Abbreviations: <abbrev xmlns:xlink="http://www.w3.org/1999/xlink" xlink:title="atrial rim" id="ABBRID0EQSBG" xlink:type="simple">AR</abbrev> – atrial rim, At – atrium, <abbrev xmlns:xlink="http://www.w3.org/1999/xlink" xlink:title="copulatory duct" id="ABBRID0EUSBG" xlink:type="simple">CD</abbrev> – copulatory duct, <abbrev xmlns:xlink="http://www.w3.org/1999/xlink" xlink:title="copulatory opening" id="ABBRID0EYSBG" xlink:type="simple">CO</abbrev> – copulatory opening, <abbrev xmlns:xlink="http://www.w3.org/1999/xlink" xlink:title="epigynal hood" id="ABBRID0E3SBG" xlink:type="simple">EH</abbrev> – epigynal hood, <abbrev xmlns:xlink="http://www.w3.org/1999/xlink" xlink:title="fertilization duct" id="ABBRID0EATBG" xlink:type="simple">FD</abbrev> – fertilization duct, <abbrev xmlns:xlink="http://www.w3.org/1999/xlink" xlink:title="glandular appendages" id="ABBRID0EETBG" xlink:type="simple">GA</abbrev> – glandular appendages, <abbrev xmlns:xlink="http://www.w3.org/1999/xlink" xlink:title="median septum" id="ABBRID0EITBG" xlink:type="simple">MS</abbrev> – median septum, <abbrev xmlns:xlink="http://www.w3.org/1999/xlink" xlink:title="spermatheca" id="ABBRID0EMTBG" xlink:type="simple">Spe</abbrev> – spermatheca. Scale bars: 0.2 mm (<bold>A, B</bold>); 0.05 mm (<bold>C, D</bold>).</p></caption><graphic xmlns:xlink="http://www.w3.org/1999/xlink" xlink:href="zookeys-1102-059_article-76800__-g012.jpg" position="float" orientation="portrait" xlink:type="simple" id="oo_686172.jpg"><uri content-type="original_file" xlink:type="simple">https://binary.pensoft.net/fig/686172</uri></graphic></fig><fig id="F13" position="float" orientation="portrait"><object-id xmlns:xlink="http://www.w3.org/1999/xlink" content-type="doi" xlink:type="simple">10.3897/zookeys.1102.76800.figure13</object-id><object-id xmlns:xlink="http://www.w3.org/1999/xlink" content-type="arpha" xlink:type="simple">106EE14B-18AB-5FBF-B39B-DA187ADDA03B</object-id><label>Figure 13.</label><caption><p>Records of <italic><tp:taxon-name><tp:taxon-name-part taxon-name-part-type="genus" reg="Synagelides">Synagelides</tp:taxon-name-part><tp:taxon-name-part taxon-name-part-type="species" reg="emangou">emangou</tp:taxon-name-part></tp:taxon-name></italic> sp. nov. from Gansu province; <italic><tp:taxon-name><tp:taxon-name-part taxon-name-part-type="genus" reg="Synagelides">S.</tp:taxon-name-part><tp:taxon-name-part taxon-name-part-type="species" reg="jinding">jinding</tp:taxon-name-part></tp:taxon-name></italic> sp. nov., <italic><tp:taxon-name><tp:taxon-name-part taxon-name-part-type="genus" reg="Synagelides">S.</tp:taxon-name-part><tp:taxon-name-part taxon-name-part-type="species" reg="serratus">serratus</tp:taxon-name-part></tp:taxon-name></italic> sp. nov., <italic><tp:taxon-name><tp:taxon-name-part taxon-name-part-type="genus" reg="Synagelides">S.</tp:taxon-name-part><tp:taxon-name-part taxon-name-part-type="species" reg="shuqiang">shuqiang</tp:taxon-name-part></tp:taxon-name></italic> sp. nov., and <italic><tp:taxon-name><tp:taxon-name-part taxon-name-part-type="genus" reg="Synagelides">S.</tp:taxon-name-part><tp:taxon-name-part taxon-name-part-type="species" reg="triangulatus">triangulatus</tp:taxon-name-part></tp:taxon-name></italic> sp. nov. from Jiangxi Province in China.</p></caption><graphic xmlns:xlink="http://www.w3.org/1999/xlink" xlink:href="zookeys-1102-059_article-76800__-g013.jpg" position="float" orientation="portrait" xlink:type="simple" id="oo_686173.jpg"><uri content-type="original_file" xlink:type="simple">https://binary.pensoft.net/fig/686173</uri></graphic></fig></tp:treatment-sec><ref-list><ref id="B6"><mixed-citation xmlns:xlink="http://www.w3.org/1999/xlink" xlink:type="simple"><person-group><name name-style="western"><surname>Logunov</surname><given-names>DV</given-names></name><name name-style="western"><surname>Hereward</surname><given-names>J</given-names></name></person-group> (<year>2006</year>) <article-title>New species and synonymies in the genus <italic><tp:taxon-name><tp:taxon-name-part taxon-name-part-type="genus">Synagelides</tp:taxon-name-part></tp:taxon-name></italic> Strand in Bösenberg &amp; Strand, 1906 (<tp:taxon-name><tp:taxon-name-part taxon-name-part-type="order">Araneae</tp:taxon-name-part></tp:taxon-name>: <tp:taxon-name><tp:taxon-name-part taxon-name-part-type="family">Salticidae</tp:taxon-name-part></tp:taxon-name>).</article-title><source>Bulletin-British Arachnological Society</source><volume>13</volume>: <fpage>281</fpage>–<lpage>292</lpage>.</mixed-citation></ref><ref id="B5"><mixed-citation xmlns:xlink="http://www.w3.org/1999/xlink" xlink:type="simple"><person-group><name name-style="western"><surname>Liu</surname><given-names>KK</given-names></name><name name-style="western"><surname>Chen</surname><given-names>ZW</given-names></name><name name-style="western"><surname>Xu</surname><given-names>X</given-names></name><name name-style="western"><surname>Peng</surname><given-names>XJ</given-names></name></person-group> (<year>2017</year>) <article-title>Three new species of <italic><tp:taxon-name><tp:taxon-name-part taxon-name-part-type="genus">Synagelides</tp:taxon-name-part></tp:taxon-name></italic> Strand, 1906 from China (<tp:taxon-name><tp:taxon-name-part taxon-name-part-type="order">Araneae</tp:taxon-name-part></tp:taxon-name>: <tp:taxon-name><tp:taxon-name-part taxon-name-part-type="family">Salticidae</tp:taxon-name-part></tp:taxon-name>).</article-title><source>Zootaxa</source><volume>4350</volume>(<issue>2</issue>): <fpage>291</fpage>–<lpage>300</lpage>. <ext-link xlink:href="10.11646/zootaxa.4350.2.5" ext-link-type="doi" xlink:type="simple">https://doi.org/10.11646/zootaxa.4350.2.5</ext-link></mixed-citation></ref><ref id="B1"><mixed-citation xmlns:xlink="http://www.w3.org/1999/xlink" xlink:type="simple"><person-group><name name-style="western"><surname>Bohdanowicz</surname><given-names>A</given-names></name></person-group> (<year>1979</year>) <article-title>Descriptions of spiders of the genus <italic><tp:taxon-name><tp:taxon-name-part taxon-name-part-type="genus">Synagelides</tp:taxon-name-part></tp:taxon-name></italic> (<tp:taxon-name><tp:taxon-name-part taxon-name-part-type="order">Araneae</tp:taxon-name-part></tp:taxon-name>: <tp:taxon-name><tp:taxon-name-part taxon-name-part-type="family">Salticidae</tp:taxon-name-part></tp:taxon-name>) from Japan and Nepal.</article-title><source>Acta Arachnologica</source><volume>28</volume>(<issue>2</issue>): <fpage>53</fpage>–<lpage>62</lpage>. <ext-link xlink:href="10.2476/asjaa.28.53" ext-link-type="doi" xlink:type="simple">https://doi.org/10.2476/asjaa.28.53</ext-link></mixed-citation></ref><ref id="B2"><mixed-citation xmlns:xlink="http://www.w3.org/1999/xlink" xlink:type="simple"><person-group><name name-style="western"><surname>Bohdanowicz</surname><given-names>A</given-names></name></person-group> (<year>1987</year>) <article-title><tp:taxon-name><tp:taxon-name-part taxon-name-part-type="family">Salticidae</tp:taxon-name-part></tp:taxon-name> from the Nepal Himalayas: The genus <italic><tp:taxon-name><tp:taxon-name-part taxon-name-part-type="genus">Synagelides</tp:taxon-name-part></tp:taxon-name></italic> Bösenberg &amp; Strand 1906.</article-title><source>Courier Forschungsinstitut Senckenberg</source><volume>93</volume>: <fpage>65</fpage>–<lpage>86</lpage>.</mixed-citation></ref></ref-list></tp:taxon-treatment>
